# Supplementary material for: Stress-induced ordering evolution of 1D segmented heteronanostructures and their chemical post-transformations
Source: Nat Commun. 2024 Apr 13;15:3208. doi: 10.1038/s41467-024-47446-7 (PMC11271508; doi:10.1038/s41467-024-47446-7)
Supplement: Supplementary file 9 — Source Data [file 41467_2024_47446_MOESM9_ESM.xlsx]

## Sheet: Figure 1
Fig. 1e							Fig. 1f							Fig. 1i
Te/Ag2Te		Te		Ag2Te			Te		Ag2Te		Te/Ag2Te				Ag-LA	Te-LA
2θ (°)	Intensity	2θ (°)	Intensity	2θ (°)	Intensity		Binging energy (eV)	Intensity	Binging energy (eV)	Intensity	Binging energy (eV)	Intensity		Distance (nm)	Intensity	Intensity
20	450	23.266	13.1	13.095	19.1		577	25287.3	577	10822.7	577	36696.3		0	0	1
20.02	437	27.751	100	19.765	11.3		576.95	28147.3	576.95	13138.6	576.95	40433.6		1	0	1
20.04	476	38.383	37.2	23.212	1.6		576.9	31222.4	576.9	15437.1	576.9	44144.7		2	0	2
20.06	426	40.883	22.3	23.624	3.2		576.85	34453.7	576.85	17860.1	576.85	47955.4		3	0	3
20.08	427	43.752	8.4	23.857	5.3		576.8	37715.3	576.8	20452.2	576.8	51912.4		4	0	3
20.1	439	45.837	7.5	26.364	8.9		576.75	41127.3	576.75	23141.9	576.75	56029.5		5	0	3
20.12	446	47.567	2	28.159	25.7		576.7	44719.1	576.7	25750.9	576.7	60282.9		6	0	4
20.14	396	50.132	14.7	29.755	18.6		576.65	48389.3	576.65	28301.4	576.65	64642.6		7	0	4
20.16	402	51.593	4.7	29.946	57.8		576.6	52085.3	576.6	30812.1	576.6	68986.3		8	0	2
20.18	396	52.02	2.2	31.046	100		576.55	55815	576.55	33368	576.55	73325		9	0	2
20.2	425	57.322	9.1	31.292	17.1		576.5	59544.9	576.5	35869.9	576.5	77363		10	1	2
20.22	460	63.08	9.7	32.934	0.3		576.45	63233.4	576.45	38227.8	576.45	81397		11	1	2
20.24	438	64.484	5.4	33.223	9.8		576.4	66762.1	576.4	40381.9	576.4	85261		12	1	1
20.26	436	66.605	6.7	36.647	6.2		576.35	70159	576.35	42391.8	576.35	88883		13	2	1
20.28	437	67.699	5	36.806	3.8		576.3	73445	576.3	44169.8	576.3	92412		14	1	2
20.3	442	68.197	1.2	38.753	35.6		576.25	76496	576.25	45596.6	576.25	95726		15	0	2
20.32	412	72.784	4.8	39.157	88.4		576.2	79302	576.2	46805.2	576.2	98645		16	0	1
20.34	440	74.447	1	40.006	38.6		576.15	81710	576.15	47757.4	576.15	101217		17	0	1
20.36	434	76.442	2.5	40.151	47.2		576.1	83758	576.1	48378.6	576.1	103246		18	0	1
20.38	467	77.477	1.1	40.339	16.9		576.05	85460	576.05	48858.7	576.05	104613		19	0	1
20.4	418	82.211	2.6	41.237	28.5		576	86612	576	49011.9	576	105706		20	0	1
20.42	426	82.338	2.3	41.669	9.2		575.95	87178	575.95	48806.1	575.95	106380		21	0	1
20.44	407	82.677	4.6	42.207	43.8		575.9	87397	575.9	48274.4	575.9	106335		22	0	1
20.46	391	85.631	2.1	42.597	19.9		575.85	87131	575.85	47459.1	575.85	105649		23	0	1
20.48	412	88.615	0.4	44.733	15.5		575.8	86243	575.8	46313.6	575.8	104309		24	0	0
20.5	436			45.046	3.4		575.75	84950	575.75	44892.9	575.75	102125		25	0	0
20.52	425			45.178	2		575.7	83194	575.7	43129.7	575.7	99305		26	1	0
20.54	400			45.272	2.8		575.65	80973	575.65	40942.9	575.65	96133		27	1	0
20.56	430			46.384	6.5		575.6	78289	575.6	38416.6	575.6	92377		28	2	0
20.58	427			46.515	4		575.55	75122	575.55	35690.9	575.55	88242		29	2	0
20.6	472			47.069	10.2		575.5	71518	575.5	32804.5	575.5	83449		30	3	0
20.62	439			48.335	0.8		575.45	67533.8	575.45	29787.3	575.45	78257		31	2	0
20.64	422			48.836	1.1		575.4	63157.7	575.4	26695.8	575.4	72761		32	3	0
20.66	419			49.012	4		575.35	58556.1	575.35	23521.5	575.35	66921.2		33	2	0
20.68	434			49.387	2		575.3	53828.7	575.3	20263.4	575.3	60919.7		34	2	0
20.7	415			49.485	1.2		575.25	48915.7	575.25	16996.2	575.25	54992		35	1	1
20.72	438			50.109	3.7		575.2	43997.6	575.2	13879.8	575.2	49147.1		36	1	1
20.74	412			51.391	3.2		575.15	39058.9	575.15	10739.4	575.15	43507.7		37	0	1
20.76	456			51.513	12.2		575.1	34227.5	575.1	7703.4	575.1	38003.4		38	0	2
20.78	409			52.466	0.1		575.05	29691	575.05	4893.1	575.05	32559.7		39	0	3
20.8	415			52.745	2.4		575	25334.5	575	2239.8	575	27483		40	0	5
20.82	490			53.338	0.2									41	1	8
20.84	424			54.1	8.1									42	2	14
20.86	417			54.27	7.7									43	5	23
20.88	415			54.994	0.1									44	8	32
20.9	414			55.342	0.5									45	15	35
20.92	440			55.442	0.3									46	20	46
20.94	446			55.635	0.2									47	25	53
20.96	441			57.522	6.6									48	33	53
20.98	431			58.116	3									49	35	54
21	442			58.226	3.9									50	38	68
21.02	422			58.421	4									51	41	71
21.04	410			58.626	2.3									52	38	72
21.06	439			58.802	1									53	33	79
21.08	439			59.357	1									54	28	83
21.1	417			59.816	0.4									55	20	83
21.12	415			60.109	1.2									56	13	88
21.14	438			60.311	0.6									57	13	98
21.16	440			61.076	0.1									58	10	99
21.18	459			61.476	1.5									59	11	100
21.2	424			61.796	1.1									60	11	95
21.22	451			61.963	1.7									61	11	88
21.24	459			62.339	0.2									62	11	76
21.26	427			62.537	0.3									63	12	74
21.28	470			63.442	0.6									64	13	67
21.3	434			63.672	0.5									65	13	65
21.32	430			63.867	1.4									66	12	56
21.34	435			64.475	12.1									67	13	54
21.36	449			64.721	6.8									68	11	42
21.38	453			65.283	0.8									69	10	35
21.4	449			65.774	0.1									70	10	26
21.42	449			66.24	2									71	8	21
21.44	449			66.623	2.5									72	5	12
21.46	452			66.987	10.3									73	3	8
21.48	451			67.191	12.9									74	2	7
21.5	485			67.286	13.1									75	1	2
21.52	444			67.729	0.7									76	2	3
21.54	472			68.135	1.6									77	1	2
21.56	461			68.838	0.1									78	1	1
21.58	487			69.073	0.2									79	1	2
21.6	479			69.516	0.2									80	1	2
21.62	525			69.745	0.6									81	0	1
21.64	500			70.157	5.7									82	0	1
21.66	498			70.649	0.7									83	0	2
21.68	532			70.926	1.5									84	1	1
21.7	495			71.027	1.3									85	1	1
21.72	543			71.521	0.2									86	1	2
21.74	515			71.761	0.6									87	1	2
21.76	506			72.222	8.3									88	2	1
21.78	545			72.562	8.5									89	2	1
21.8	572			72.679	4.3									90	2	0
21.82	587			72.748	5.3									91	2	0
21.84	580			73.112	5									92	1	0
21.86	581			73.206	4.3									93	1	0
21.88	570			73.358	4									94	1	1
21.9	588			73.57	1.4									95	1	1
21.92	599			73.74	0.8									96	2	1
21.94	603			73.952	8.5									97	4	1
21.96	618			74.099	4.9									98	5	1
21.98	599			74.721	0.2									99	6	0
22	601			75.775	2.2
22.02	638			76.206	6.7
22.04	667			76.936	3.6
22.06	612			77.088	2
22.08	660			77.381	0.5
22.1	671			77.625	2
22.12	668			77.852	1.1
22.14	695			78.137	0.3
22.16	658			78.306	0.2
22.18	676			79.263	0.1
22.2	635			79.974	0.1
22.22	706			80.457	3.5
22.24	741			81.109	0.1
22.26	718			82.171	1.3
22.28	732			82.541	1.2
22.3	731			82.798	0.6
22.32	664			83.142	0.1
22.34	774			83.65	0.4
22.36	771			84.165	0.8
22.38	784			84.739	0.2
22.4	738			84.899	0.3
22.42	779			85.113	1.2
22.44	817			86.22	2.7
22.46	801			86.71	0.7
22.48	768			87.196	1.5
22.5	803			87.326	1.6
22.52	796			87.492	1.6
22.54	828			88.043	1
22.56	799			88.16	0.7
22.58	817			88.455	3.1
22.6	796			88.687	1.6
22.62	810			89.333	1.3
22.64	810			89.544	0.9
22.66	819			89.887	0.3
22.68	853
22.7	844
22.72	805
22.74	840
22.76	871
22.78	848
22.8	864
22.82	844
22.84	889
22.86	840
22.88	841
22.9	864
22.92	884
22.94	863
22.96	866
22.98	819
23	821
23.02	823
23.04	883
23.06	886
23.08	909
23.1	909
23.12	878
23.14	846
23.16	799
23.18	778
23.2	779
23.22	776
23.24	746
23.26	740
23.28	733
23.3	771
23.32	772
23.34	748
23.36	732
23.38	736
23.4	742
23.42	676
23.44	679
23.46	650
23.48	643
23.5	620
23.52	610
23.54	654
23.56	641
23.58	684
23.6	656
23.62	654
23.64	658
23.66	630
23.68	641
23.7	607
23.72	572
23.74	527
23.76	528
23.78	541
23.8	527
23.82	524
23.84	545
23.86	508
23.88	485
23.9	514
23.92	554
23.94	533
23.96	498
23.98	546
24	508
24.02	498
24.04	480
24.06	497
24.08	479
24.1	488
24.12	425
24.14	468
24.16	471
24.18	452
24.2	461
24.22	415
24.24	466
24.26	431
24.28	502
24.3	508
24.32	589
24.34	545
24.36	521
24.38	518
24.4	497
24.42	431
24.44	434
24.46	461
24.48	411
24.5	450
24.52	417
24.54	423
24.56	412
24.58	431
24.6	409
24.62	437
24.64	456
24.66	414
24.68	408
24.7	427
24.72	471
24.74	421
24.76	381
24.78	404
24.8	423
24.82	431
24.84	447
24.86	461
24.88	424
24.9	430
24.92	464
24.94	442
24.96	404
24.98	434
25	437
25.02	482
25.04	403
25.06	403
25.08	429
25.1	429
25.12	445
25.14	442
25.16	439
25.18	449
25.2	452
25.22	430
25.24	466
25.26	394
25.28	380
25.3	438
25.32	374
25.34	434
25.36	485
25.38	479
25.4	511
25.42	522
25.44	484
25.46	491
25.48	470
25.5	411
25.52	388
25.54	408
25.56	415
25.58	411
25.6	433
25.62	428
25.64	424
25.66	397
25.68	422
25.7	396
25.72	416
25.74	434
25.76	418
25.78	399
25.8	418
25.82	391
25.84	414
25.86	407
25.88	373
25.9	355
25.92	396
25.94	458
25.96	437
25.98	418
26	436
26.02	401
26.04	365
26.06	394
26.08	376
26.1	383
26.12	414
26.14	392
26.16	386
26.18	381
26.2	380
26.22	385
26.24	383
26.26	431
26.28	392
26.3	393
26.32	405
26.34	418
26.36	438
26.38	389
26.4	438
26.42	425
26.44	442
26.46	428
26.48	470
26.5	442
26.52	449
26.54	443
26.56	511
26.58	522
26.6	654
26.66	712
26.68	676
26.7	711
26.72	637
26.74	575
26.76	537
26.78	545
26.8	510
26.82	528
26.84	517
26.86	525
26.88	556
26.9	515
26.92	501
26.94	542
26.96	520
26.98	516
27	564
27.02	498
27.04	549
27.06	530
27.08	571
27.1	561
27.12	567
27.14	569
27.16	569
27.18	562
27.2	575
27.22	565
27.24	607
27.26	595
27.28	543
27.3	605
27.32	556
27.34	600
27.36	617
27.38	606
27.4	620
27.42	636
27.44	628
27.46	638
27.48	638
27.5	637
27.52	595
27.54	594
27.56	601
27.58	639
27.6	601
27.62	603
27.64	608
27.66	576
27.68	610
27.7	566
27.72	589
27.74	560
27.76	599
27.78	576
27.8	609
27.82	564
27.84	635
27.86	649
27.88	594
27.9	591
27.92	544
27.94	557
27.96	597
27.98	590
28	527
28.02	537
28.04	509
28.06	517
28.08	514
28.1	534
28.12	529
28.14	543
28.16	519
28.18	520
28.2	522
28.22	522
28.24	493
28.26	493
28.28	504
28.3	501
28.32	509
28.34	444
28.36	474
28.38	493
28.4	471
28.42	495
28.44	480
28.46	503
28.48	470
28.5	477
28.52	455
28.54	465
28.56	457
28.58	466
28.6	439
28.62	464
28.64	491
28.66	436
28.68	450
28.7	460
28.72	437
28.74	434
28.76	462
28.78	476
28.8	454
28.82	451
28.84	430
28.86	459
28.88	475
28.9	479
28.92	471
28.94	426
28.96	470
28.98	436
29	458
29.02	483
29.04	471
29.06	454
29.08	488
29.1	444
29.12	489
29.14	482
29.16	474
29.18	411
29.2	462
29.22	497
29.24	519
29.26	545
29.28	638
29.42	881
29.44	742
29.46	629
29.48	534
29.5	542
29.52	489
29.54	527
29.56	453
29.58	470
29.6	459
29.62	458
29.64	477
29.66	471
29.68	429
29.7	403
29.72	431
29.74	441
29.76	429
29.78	399
29.8	400
29.82	447
29.84	422
29.86	414
29.88	443
29.9	444
29.92	433
29.94	448
29.96	470
29.98	375
30	428
30.02	433
30.04	430
30.06	426
30.08	446
30.1	431
30.12	457
30.14	442
30.16	458
30.18	489
30.2	496
30.22	519
30.24	584
30.26	543
30.28	563
30.3	517
30.32	534
30.34	513
30.36	491
30.38	495
30.4	465
30.42	443
30.44	449
30.46	449
30.48	405
30.5	418
30.52	404
30.54	417
30.56	418
30.58	412
30.6	406
30.62	412
30.64	424
30.66	417
30.68	441
30.7	457
30.72	465
30.74	438
30.76	465
30.78	529
30.8	519
30.82	550
30.84	759
30.96	1047
31.04	759
31.06	586
31.08	501
31.1	453
31.12	424
31.14	437
31.16	399
31.18	408
31.2	395
31.22	437
31.24	449
31.26	448
31.28	404
31.3	384
31.32	402
31.34	401
31.36	423
31.38	390
31.4	401
31.42	414
31.44	428
31.46	404
31.48	415
31.5	399
31.52	395
31.54	397
31.56	398
31.58	382
31.6	425
31.62	378
31.64	406
31.66	400
31.68	412
31.7	388
31.72	414
31.74	422
31.76	402
31.78	417
31.8	391
31.82	428
31.84	429
31.86	414
31.88	409
31.9	431
31.92	401
31.94	419
31.96	401
31.98	378
32	365
32.02	388
32.04	386
32.06	406
32.08	399
32.1	408
32.12	396
32.14	420
32.16	377
32.18	390
32.2	392
32.22	383
32.24	409
32.26	392
32.28	363
32.3	381
32.32	419
32.34	392
32.36	412
32.38	414
32.4	433
32.42	415
32.44	448
32.46	428
32.48	492
32.5	468
32.52	462
32.54	452
32.56	548
32.58	512
32.6	525
32.62	508
32.64	497
32.66	547
32.68	525
32.7	525
32.72	476
32.74	469
32.76	465
32.78	472
32.8	454
32.82	456
32.84	428
32.86	392
32.88	399
32.9	396
32.92	412
32.94	438
32.96	381
32.98	394
33	409
33.02	387
33.04	424
33.06	416
33.08	464
33.1	408
33.12	407
33.14	418
33.16	422
33.18	404
33.2	431
33.22	426
33.24	375
33.26	434
33.28	399
33.3	416
33.32	383
33.34	442
33.36	417
33.38	406
33.4	395
33.42	402
33.44	423
33.46	424
33.48	414
33.5	413
33.52	427
33.54	427
33.56	451
33.58	425
33.6	408
33.62	442
33.64	436
33.66	450
33.68	455
33.7	425
33.72	445
33.74	442
33.76	404
33.78	429
33.8	455
33.82	442
33.84	453
33.86	431
33.88	434
33.9	442
33.92	426
33.94	458
33.96	443
33.98	439
34	428
34.02	419
34.04	410
34.06	489
34.08	472
34.1	446
34.12	444
34.14	447
34.16	461
34.18	416
34.2	406
34.22	474
34.24	428
34.26	403
34.28	448
34.3	475
34.32	427
34.34	454
34.36	430
34.38	453
34.4	488
34.42	463
34.44	457
34.46	464
34.48	443
34.5	471
34.52	433
34.54	456
34.56	425
34.58	443
34.6	467
34.62	451
34.64	441
34.66	417
34.68	435
34.7	446
34.72	432
34.74	431
34.76	472
34.78	435
34.8	440
34.82	423
34.84	436
34.86	396
34.88	421
34.9	462
34.92	451
34.94	441
34.96	492
34.98	440
35	462
35.02	456
35.04	436
35.06	441
35.08	480
35.1	423
35.12	402
35.14	467
35.16	466
35.18	445
35.2	465
35.22	451
35.24	547
35.26	509
35.28	480
35.3	543
35.32	545
35.34	522
35.36	533
35.38	499
35.4	504
35.42	502
35.44	450
35.46	470
35.48	491
35.5	435
35.52	444
35.54	408
35.56	442
35.58	456
35.6	437
35.62	419
35.64	433
35.66	423
35.68	436
35.7	421
35.72	420
35.74	460
35.76	464
35.78	415
35.8	458
35.82	418
35.84	452
35.86	417
35.88	442
35.9	445
35.92	419
35.94	400
35.96	431
35.98	428
36	409
36.02	403
36.04	390
36.06	385
36.08	378
36.1	382
36.12	386
36.14	366
36.16	450
36.18	392
36.2	378
36.22	377
36.24	394
36.26	393
36.28	390
36.3	382
36.32	396
36.34	377
36.36	392
36.38	411
36.4	433
36.42	444
36.44	393
36.46	430
36.48	456
36.5	457
36.52	437
36.54	424
36.56	404
36.58	442
36.6	411
36.62	400
36.64	442
36.66	420
36.68	405
36.7	415
36.72	407
36.74	434
36.76	400
36.78	428
36.8	444
36.82	423
36.84	392
36.86	418
36.88	388
36.9	442
36.92	450
36.94	393
36.96	408
36.98	415
37	413
37.02	422
37.04	401
37.06	437
37.08	427
37.1	446
37.12	426
37.14	435
37.16	427
37.18	468
37.2	469
37.22	462
37.24	417
37.26	404
37.28	424
37.3	456
37.32	445
37.34	466
37.36	416
37.38	413
37.4	442
37.42	426
37.44	423
37.46	413
37.48	425
37.5	410
37.52	433
37.54	450
37.56	413
37.58	412
37.6	466
37.62	481
37.64	447
37.66	460
37.68	431
37.7	468
37.72	457
37.74	399
37.76	447
37.78	450
37.8	450
37.82	454
37.84	424
37.86	443
37.88	424
37.9	433
37.92	455
37.94	490
37.96	465
37.98	475
38	436
38.02	450
38.04	480
38.06	466
38.08	508
38.1	452
38.12	479
38.14	459
38.16	446
38.18	455
38.2	489
38.22	501
38.24	535
38.26	511
38.28	523
38.3	542
38.32	490
38.34	526
38.36	513
38.38	547
38.4	545
38.42	536
38.44	499
38.46	522
38.48	543
38.5	554
38.52	507
38.54	533
38.56	518
38.58	521
38.6	535
38.62	558
38.64	538
38.66	542
38.68	545
38.7	564
38.72	563
38.74	592
38.76	652
38.78	636
38.8	583
38.82	632
38.84	638
38.86	652
38.88	657
38.9	596
38.92	680
38.94	637
38.96	665
38.98	651
39	648
39.02	723
39.04	700
39.06	695
39.08	701
39.1	767
39.12	749
39.14	738
39.16	762
39.18	798
39.2	784
39.22	808
39.24	807
39.26	826
39.28	809
39.3	820
39.32	819
39.34	847
39.36	864
39.38	898
39.4	930
39.42	889
39.44	932
39.46	941
39.48	924
39.5	970
39.52	927
39.54	939
39.56	978
39.58	1059
39.6	1049
39.62	1015
39.64	1048
39.66	1068
39.68	1028
39.7	1041
39.72	1052
39.74	1119
39.76	1104
39.78	1149
39.8	1130
39.82	1119
39.84	1124
39.86	1164
39.88	1198
39.9	1212
39.92	1178
39.94	1210
39.96	1165
39.98	1193
40	1262
40.02	1168
40.04	1218
40.06	1258
40.08	1224
40.1	1263
40.12	1191
40.14	1291
40.16	1245
40.18	1211
40.2	1259
40.22	1232
40.24	1231
40.26	1279
40.28	1235
40.3	1250
40.32	1239
40.34	1239
40.36	1238
40.38	1206
40.4	1205
40.42	1250
40.44	1258
40.46	1232
40.48	1237
40.5	1225
40.52	1306
40.54	1215
40.56	1258
40.58	1201
40.6	1261
40.62	1191
40.64	1176
40.66	1185
40.68	1244
40.7	1271
40.72	1237
40.74	1274
40.76	1178
40.78	1232
40.8	1270
40.82	1272
40.84	1271
40.86	1309
40.88	1333
40.9	1300
40.92	1498
40.94	1499
40.96	1536
40.98	1636
41	1759
41.02	1830
41.04	1941
41.34	1871
41.36	1785
41.38	1615
41.4	1555
41.42	1449
41.44	1361
41.46	1242
41.48	1168
41.5	1182
41.52	1082
41.54	1056
41.56	989
41.58	976
41.6	901
41.62	903
41.64	873
41.66	836
41.68	829
41.7	796
41.72	792
41.74	780
41.76	737
41.78	747
41.8	730
41.82	737
41.84	711
41.86	682
41.88	657
41.9	679
41.92	688
41.94	693
41.96	683
41.98	663
42	602
42.02	638
42.04	647
42.06	621
42.08	622
42.1	620
42.12	631
42.14	630
42.16	591
42.18	592
42.2	554
42.22	599
42.24	536
42.26	579
42.28	599
42.3	565
42.32	589
42.34	584
42.36	600
42.38	584
42.4	586
42.42	561
42.44	584
42.46	569
42.48	603
42.5	572
42.52	522
42.54	527
42.56	520
42.58	525
42.6	582
42.62	528
42.64	540
42.66	551
42.68	528
42.7	538
42.72	520
42.74	497
42.76	497
42.78	509
42.8	476
42.82	497
42.84	505
42.86	535
42.88	563
42.9	503
42.92	509
42.94	455
42.96	510
42.98	505
43	501
43.02	504
43.04	490
43.06	460
43.08	467
43.1	454
43.12	473
43.14	477
43.16	476
43.18	477
43.2	470
43.22	463
43.24	464
43.26	444
43.28	517
43.3	469
43.32	487
43.34	465
43.36	451
43.38	476
43.4	416
43.42	449
43.44	444
43.46	417
43.48	424
43.5	441
43.52	427
43.54	416
43.56	416
43.58	403
43.6	419
43.62	450
43.64	438
43.66	425
43.68	423
43.7	409
43.72	440
43.74	422
43.76	399
43.78	418
43.8	395
43.82	380
43.84	404
43.86	409
43.88	437
43.9	401
43.92	407
43.94	418
43.96	416
43.98	357
44	366
44.02	395
44.04	385
44.06	422
44.08	382
44.1	416
44.12	376
44.14	389
44.16	380
44.18	366
44.2	357
44.22	381
44.24	378
44.26	383
44.28	389
44.3	399
44.32	387
44.34	351
44.36	354
44.38	361
44.4	384
44.42	373
44.44	381
44.46	352
44.48	370
44.5	327
44.52	347
44.54	353
44.56	379
44.58	347
44.6	338
44.62	326
44.64	365
44.66	378
44.68	387
44.7	365
44.72	334
44.74	337
44.76	359
44.78	354
44.8	344
44.82	361
44.84	349
44.86	327
44.88	384
44.9	366
44.92	374
44.94	362
44.96	353
44.98	337
45	360
45.02	366
45.04	369
45.06	340
45.08	333
45.1	399
45.12	551
45.14	598
45.16	613
45.18	502
45.2	447
45.22	399
45.24	432
45.26	466
45.28	468
45.3	409
45.32	367
45.34	345
45.36	339
45.38	381
45.4	369
45.42	355
45.44	343
45.46	342
45.48	365
45.5	352
45.52	374
45.54	357
45.56	343
45.58	340
45.6	356
45.62	340
45.64	341
45.66	335
45.68	340
45.7	369
45.72	342
45.74	333
45.76	356
45.78	377
45.8	365
45.82	314
45.84	334
45.86	390
45.88	334
45.9	366
45.92	386
45.94	349
45.96	356
45.98	334
46	339
46.02	367
46.04	346
46.06	391
46.08	399
46.1	356
46.12	357
46.14	358
46.16	374
46.18	395
46.2	350
46.22	355
46.24	373
46.26	387
46.28	375
46.3	355
46.32	384
46.34	376
46.36	343
46.38	361
46.4	382
46.42	390
46.44	394
46.46	365
46.48	382
46.5	353
46.52	383
46.54	377
46.56	353
46.58	387
46.6	372
46.62	385
46.64	390
46.66	380
46.68	376
46.7	363
46.72	377
46.74	377
46.76	411
46.78	384
46.8	354
46.82	400
46.84	409
46.86	395
46.88	392
46.9	383
46.92	389
46.94	408
46.96	389
46.98	371
47	365
47.02	393
47.04	372
47.06	425
47.08	380
47.1	420
47.12	410
47.14	382
47.16	408
47.18	429
47.2	381
47.22	405
47.24	431
47.26	395
47.28	451
47.3	397
47.32	401
47.34	408
47.36	443
47.38	418
47.4	418
47.42	367
47.44	357
47.46	426
47.48	384
47.5	405
47.52	366
47.54	367
47.56	338
47.58	361
47.6	363
47.62	361
47.64	372
47.66	366
47.68	354
47.7	344
47.72	355
47.74	328
47.76	352
47.78	348
47.8	334
47.82	341
47.84	349
47.86	355
47.88	338
47.9	346
47.92	342
47.94	364
47.96	364
47.98	325
48	330
48.02	364
48.04	354
48.06	339
48.08	317
48.1	289
48.12	352
48.14	309
48.16	326
48.18	322
48.2	363
48.22	339
48.24	330
48.26	341
48.28	389
48.3	393
48.32	356
48.34	336
48.36	362
48.38	365
48.4	362
48.42	355
48.44	360
48.46	357
48.48	341
48.5	338
48.52	349
48.54	341
48.56	358
48.58	342
48.6	312
48.62	326
48.64	355
48.66	351
48.68	343
48.7	335
48.72	340
48.74	335
48.76	364
48.78	358
48.8	344
48.82	351
48.84	352
48.86	376
48.88	378
48.9	391
48.92	371
48.94	384
48.96	354
48.98	371
49	355
49.02	381
49.04	350
49.06	364
49.08	353
49.1	353
49.12	372
49.14	351
49.16	374
49.18	349
49.2	377
49.22	350
49.24	367
49.26	351
49.28	358
49.3	408
49.32	360
49.34	346
49.36	390
49.38	365
49.4	402
49.42	386
49.44	365
49.46	395
49.48	347
49.5	375
49.52	368
49.54	388
49.56	369
49.58	377
49.6	360
49.62	370
49.64	363
49.66	323
49.68	358
49.7	369
49.72	365
49.74	331
49.76	382
49.78	336
49.8	367
49.82	358
49.84	358
49.86	355
49.88	339
49.9	363
49.92	337
49.94	346
49.96	330
49.98	316
50	340
50.02	333
50.04	329
50.06	334
50.08	322
50.1	303
50.12	349
50.14	338
50.16	304
50.18	313
50.2	326
50.22	310
50.24	327
50.26	320
50.28	277
50.3	320
50.32	316
50.34	337
50.36	321
50.38	343
50.4	285
50.42	299
50.44	321
50.46	317
50.48	323
50.5	313
50.52	297
50.54	300
50.56	295
50.58	269
50.6	268
50.62	266
50.64	285
50.66	302
50.68	255
50.7	267
50.72	286
50.74	292
50.76	271
50.78	279
50.8	273
50.82	286
50.84	289
50.86	281
50.88	261
50.9	269
50.92	255
50.94	289
50.96	240
50.98	254
51	265
51.02	259
51.04	289
51.06	238
51.08	277
51.1	265
51.12	261
51.14	263
51.16	253
51.18	262
51.2	273
51.22	260
51.24	300
51.26	243
51.28	275
51.3	295
51.32	260
51.34	234
51.36	264
51.38	255
51.4	280
51.42	245
51.44	251
51.46	243
51.48	234
51.5	256
51.52	253
51.54	268
51.56	285
51.58	254
51.6	254
51.62	260
51.64	260
51.66	245
51.68	262
51.7	234
51.72	272
51.74	226
51.76	287
51.78	289
51.8	259
51.82	271
51.84	254
51.86	240
51.88	272
51.9	253
51.92	273
51.94	238
51.96	243
51.98	239
52	246
52.02	260
52.04	234
52.06	256
52.08	258
52.1	237
52.12	234
52.14	203
52.16	255
52.18	235
52.2	244
52.22	257
52.24	245
52.26	254
52.28	239
52.3	222
52.32	249
52.34	274
52.36	232
52.38	249
52.4	210
52.42	255
52.44	217
52.46	253
52.48	282
52.5	238
52.52	269
52.54	242
52.56	232
52.58	224
52.6	246
52.62	231
52.64	250
52.66	244
52.68	246
52.7	215
52.72	243
52.74	270
52.76	262
52.78	245
52.8	255
52.82	224
52.84	259
52.86	245
52.88	253
52.9	246
52.92	231
52.94	245
52.96	251
52.98	239
53	216
53.02	221
53.04	241
53.06	271
53.08	248
53.1	253
53.12	232
53.14	253
53.16	269
53.18	270
53.2	253
53.22	248
53.24	278
53.26	260
53.28	260
53.3	268
53.32	258
53.34	245
53.36	239
53.38	281
53.4	275
53.42	280
53.44	245
53.46	314
53.48	292
53.5	278
53.52	278
53.54	282
53.56	270
53.58	250
53.6	276
53.62	289
53.64	274
53.66	277
53.68	294
53.7	293
53.72	251
53.74	253
53.76	271
53.78	241
53.8	280
53.82	259
53.84	256
53.86	266
53.88	255
53.9	260
53.92	279
53.94	267
53.96	259
53.98	236
54	226
54.02	263
54.04	228
54.06	247
54.08	240
54.1	262
54.12	264
54.14	248
54.16	241
54.18	233
54.2	245
54.22	244
54.24	229
54.26	217
54.28	237
54.3	244
54.32	259
54.34	228
54.36	249
54.38	241
54.4	250
54.42	237
54.44	225
54.46	241
54.48	268
54.5	231
54.52	233
54.54	234
54.56	254
54.58	243
54.6	233
54.62	234
54.64	246
54.66	244
54.68	231
54.7	233
54.72	221
54.74	229
54.76	223
54.78	238
54.8	259
54.82	236
54.84	244
54.86	287
54.88	228
54.9	219
54.92	258
54.94	249
54.96	264
54.98	254
55	246
55.02	253
55.04	245
55.06	240
55.08	268
55.1	234
55.12	249
55.14	255
55.16	272
55.18	232
55.2	219
55.22	238
55.24	245
55.26	280
55.28	269
55.3	235
55.32	241
55.34	250
55.36	256
55.38	279
55.4	256
55.42	296
55.44	274
55.46	263
55.48	244
55.5	273
55.52	316
55.54	252
55.56	294
55.58	296
55.6	276
55.62	268
55.64	255
55.66	258
55.68	291
55.7	281
55.72	260
55.74	271
55.76	285
55.78	265
55.8	236
55.82	265
55.84	245
55.86	276
55.88	274
55.9	264
55.92	246
55.94	258
55.96	246
55.98	266
56	248
56.02	249
56.04	255
56.06	242
56.08	253
56.1	257
56.12	242
56.14	263
56.16	258
56.18	271
56.2	280
56.22	252
56.24	238
56.26	263
56.28	261
56.3	242
56.32	281
56.34	237
56.36	263
56.38	257
56.4	249
56.42	268
56.44	256
56.46	251
56.48	236
56.5	260
56.52	253
56.54	222
56.56	233
56.58	228
56.6	256
56.62	234
56.64	246
56.66	247
56.68	246
56.7	270
56.72	265
56.74	250
56.76	234
56.78	241
56.8	240
56.82	250
56.84	255
56.86	251
56.88	264
56.9	276
56.92	241
56.94	251
56.96	251
56.98	248
57	237
57.02	276
57.04	255
57.06	239
57.08	228
57.1	245
57.12	243
57.14	248
57.16	270
57.18	252
57.2	240
57.22	234
57.24	242
57.26	246
57.28	235
57.3	244
57.32	240
57.34	243
57.36	213
57.38	237
57.4	241
57.42	274
57.44	252
57.46	250
57.48	225
57.5	245
57.52	241
57.54	265
57.56	259
57.58	222
57.6	217
57.62	257
57.64	251
57.66	213
57.68	230
57.7	250
57.72	203
57.74	229
57.76	228
57.78	239
57.8	206
57.82	229
57.84	227
57.86	242
57.88	231
57.9	239
57.92	240
57.94	235
57.96	209
57.98	255
58	227
58.02	223
58.04	248
58.06	244
58.08	237
58.1	211
58.12	219
58.14	241
58.16	222
58.18	227
58.2	249
58.22	255
58.24	204
58.26	255
58.28	252
58.3	222
58.32	237
58.34	222
58.36	240
58.38	241
58.4	213
58.42	226
58.44	211
58.46	213
58.48	234
58.5	214
58.52	210
58.54	194
58.56	225
58.58	227
58.6	242
58.62	256
58.64	217
58.66	225
58.68	230
58.7	211
58.72	230
58.74	222
58.76	222
58.78	238
58.8	211
58.82	214
58.84	212
58.86	229
58.88	235
58.9	238
58.92	206
58.94	230
58.96	253
58.98	225
59	203
59.02	247
59.04	246
59.06	202
59.08	252
59.1	237
59.12	240
59.14	237
59.16	248
59.18	219
59.2	224
59.22	236
59.24	275
59.26	250
59.28	224
59.3	198
59.32	212
59.34	235
59.36	233
59.38	224
59.4	203
59.42	232
59.44	233
59.46	244
59.48	215
59.5	236
59.52	232
59.54	236
59.56	230
59.58	228
59.6	235
59.62	197
59.64	229
59.66	256
59.68	224
59.7	214
59.72	242
59.74	219
59.76	212
59.78	234
59.8	236
59.82	251
59.84	232
59.86	241
59.88	225
59.9	246
59.92	233
59.94	237
59.96	239
59.98	230
60	256

## Sheet: Figure 2
Fig. 2g
t*	cequal/cmax
0	0
20	0.033
40	0.0936
60	0.1812
80	0.2752
100	0.3684
120	0.4586
140	0.5404
160	0.6118
180	0.6782
200	0.751
220	0.808
240	0.8464
260	0.8734
280	0.8928
300	0.9068
320	0.917
340	0.9256
360	0.9326
380	0.9388
400	0.9448

## Sheet: Figure 3
Fig. 3b					Fig. 3d					Fig. 3e
Segment length, h / a		Spacing, H / a			Ag2Te		Te			Ag2Te		Te
Poorly ordered SHs	Well-ordered SHs	Poorly ordered SHs	Well-ordered SHs		△h / (h1+h2)	W*×10-6	△H / (H1+H2)	W*×10-6		h / a	W*×10-6	H / a	W*×10-6
1.17	4.42	1.17	5.67		0	22.2689	0	24.1382		0	0	0.1	27.7892
1.5	4.58	1.17	5.75		0.04	22.2787	0.04	24.1487		0.13333	8.4993	0.2	34.9947
1.58	4.75	1.42	6		0.08	22.2907	0.08	24.165		0.26667	15.9944	0.3	41.9955
1.75	4.58	1.5	5.75		0.12	22.3136	0.12	24.1811		0.4	23.9441	0.4	47.6337
1.83	4.58	1.58	5.75		0.16	22.3519	0.16	24.1981		0.53333	28.9201	0.5	51.783
2.33	4.58	1.58	5.75		0.2	22.3833	0.2	24.217		0.66667	31.6019	0.6	54.6888
2.42	4.58	1.58	6		0.24	22.4859	0.24	24.2662		0.8	32.7336	0.7	56.5721
2.5	4.75	1.58	6		0.28	22.5837	0.28	24.3508		0.93333	32.9127	0.8	57.707
2.67		2.75			0.32	22.6782	0.32	24.4473		1.06667	32.5816	0.9	58.2849
4.25		4.17			0.36	22.8304	0.36	24.554		1.2	32.0013	1	58.5193
4.42		4.42			0.4	23.0212	0.4	24.6923		1.33333	31.3497	1.1	58.5205
1.17		4.83			0.44	23.2587	0.44	24.8179		1.46667	30.705	1.2	58.3664
1.17		5.08			0.48	23.4464	0.48	25.0035		1.6	30.1658	1.3	58.1024
1.17		5.33			0.52	23.6797	0.52	25.2153		1.86667	29.3214	1.4	57.8003
1.5		5.5			0.56	23.9389	0.56	25.3819		2.13333	28.8332	1.5	57.5009
1.5		5.75			0.6	24.039	0.6	25.4967		2.4	28.6362	1.7	56.9266
		5.92			0.64	24.0878	0.64	25.5597		2.66667	28.5982	1.9	56.4476
										2.93333	28.5894	2.1	56.0861
												2.3	55.8558
												2.5	55.6903
												2.7	55.6196
												2.9	55.5583

## Sheet: Figure 5
Fig. 5a													Fig. 5b
PbTe			Ag2Te			Ag2Te+PbTe			Ag2Te/PbTe				PbTe			Ag2Te			Ag2Te+PbTe			Ag2Te/PbTe
Temperature (K)	α (μV K-1)	Error bar	Temperature (K)	α (μV K-1)	Error bar	Temperature (K)	α (μV K-1)	Error bar	Temperature (K)	α (μV K-1)	Error bar		Temperature (K)	PF (μW m-1 K-2)	Error bar	Temperature (K)	PF (μW m-1 K-2)	Error bar	Temperature (K)	PF (μW m-1 K-2)	Error bar	Temperature (K)	PF (μW m-1 K-2)	Error bar
423	-2.23	6.46	423	-18.54	6.45	423	-36.32	7.64	423	-3.74	7.64		423	0.01717	6.741	423	3.99072	7.668	423	5.06568	8.571	423	0.17497	8.574
473	-6.23	6.73	473	-23.18	6.93	473	-35.26	8.61	473	-9.6	8.53		473	0.10833	6.712	473	7.1887	7.622	473	4.8268	8.52	473	0.97146	8.22
523	-12.82	6.22	523	-26.58	7.24	523	-40.67	8.13	523	-23.74	9.05		523	0.67943	6.641	523	8.39947	7.697	523	7.16286	8.486	523	5.46905	8.541
573	-60.51	8.06	573	-36.81	6.78	573	-68.53	7.46	573	-119.44	8.85		573	2.31404	6.864	573	20.3585	7.682	573	17.1871	8.61	573	58.2763	8.681
623	-58.45	8.72	623	-32.7	8.07	623	-88.06	7.32	623	-158.46	10.01		623	2.17966	6.787	623	15.9185	7.603	623	38.3177	8.355	623	130.419	8.547
673	-56.94	7.52	673	-35.5	7.92	673	-89.67	7.26	673	-141.68	8.83		673	7.26245	6.794	673	33.6814	7.72	673	50.5267	8.81	673	110.162	8.66
723	-55.18	8.41	723	-36.71	8.24	723	-96.7	7.83	723	-126.26	9.24		723	15.1541	6.804	723	27.9066	7.754	723	44.4006	8.641	723	52.5754	8.512
773	-54.7	8.06	773	-37.79	8.09	773	-96.07	8.14	773	-116.59	8.73		773	23.8111	6.766	773	27.4078	7.716	773	38.209	8.662	773	42.3157	8.48

## Sheet: S2
Fig. 2e			Suppl. Fig. 2f							Suppl. Fig.2g							Suppl. Fig.2h
Te/Ag2Te			Te		Ag2Te		Te/Ag2Te			Te/Ag2Te		Ag2Te		Te			Original		Fitted		Baseline		Te 3d5/2 Te4+		Te 3d5/2 Te2-		Te 3d5/2 Te0		Te 3d3/2 Te4+		Te 3d3/2 Te2-		Te 3d3/2 Te0
2θ (°)	Intensity		Raman shift (cm-1)	Raman intensity	Raman shift (cm-1)	Raman intensity	Raman shift (cm-1)	Raman intensity		Binding energy (eV)	Intensity	Binding energy (eV)	Intensity	Binding energy (eV)	Intensity		Binding energy (eV)	Intensity	Binding energy (eV)	Intensity	Binding energy (eV)	Intensity	Binding energy (eV)	Intensity	Binding energy (eV)	Intensity	Binding energy (eV)	Intensity	Binding energy (eV)	Intensity	Binding energy (eV)	Intensity	Binding energy (eV)	Intensity
20	450		50.7239	-90.1114	50.7239	1338.81	50.7239	2834.01		620.08	476283	620.08	292674	620	123977		590.18	48130.3	565.028	35259.2	590.08	47750.9	560.08	4.22604e-84	560.08	121.44	560.08	83.6804	560.08	0	560.08	2.87627	560.08	0
20.02	437		52.5679	-10.3671	52.5679	1401.05	52.5679	2876.36		619.08	479166	619.08	292104	619	125603		590.08	48019.4	565.092	35268.4	589.98	47735.3	561.602	34710.1	561.278	34860.7	561.327	34813.5	562.646	34702.9	562.312	34708.8	562.355	34705
20.04	476		54.4137	-25.2009	54.4137	1356.57	54.4137	2762.48		618.08	479771	618.08	293084	618	123655		589.98	47830.7	565.155	35278	589.88	47731.6	563.125	34699.6	562.476	34889.2	562.574	34828.8	565.212	34722.2	564.543	34720.2	564.63	34716.7
20.06	426		56.257	22.4995	56.257	1431.56	56.257	2814.88		617.08	475131	617.08	293432	617	123692		589.88	47760.1	565.219	35287.9	589.78	47727.6	564.647	34716.8	563.674	34941	563.821	34864.5	567.778	34805.9	566.775	34766.6	566.905	34764.4
20.08	427		58.1021	61.353	58.1021	1434	58.1021	2817.92		616.08	473006	616.08	292005	616	126109		589.78	47681	565.282	35298	589.68	47719.6	566.169	34741.6	564.872	35033.8	565.068	34928.4	570.344	35106.5	569.007	34905.5	569.179	34915.7
20.1	439		59.9468	85.3493	59.9468	1438.96	59.9468	2787.97		615.08	473697	615.08	288460	615	126922		589.68	47727.6	565.345	35308.5	589.58	47716.4	567.691	34801.4	566.07	35177.9	566.315	35030.1	572.91	37644.8	571.239	35402.6	571.454	35496.3
20.12	446		61.789	81.1918	61.789	1507.42	61.789	2621.09		614.08	475336	614.08	291823	614	127905		589.58	47790.7	565.409	35319	589.48	47712.5	569.214	34919.8	567.268	35433.7	567.562	35204.2	575.476	40084.3	573.47	38616.4	573.729	38874.4
20.14	396		63.633	81.294	63.633	1504.29	63.633	2568.57		613.08	474778	613.08	289982	613	129561		589.48	47767.8	565.472	35329.7	589.38	47707.3	570.736	35209	568.466	35919.3	568.809	35516.5	578.042	41294.1	575.702	40316.4	576.004	40568.9
20.16	402		65.4745	119.921	65.4745	1529.53	65.4745	2413.79		612.08	474895	612.08	289784	612	130258		589.38	47930	565.536	35340.6	589.28	47702.5	572.258	36265.9	569.664	37036.5	570.056	36169	580.608	41382.5	577.934	41348.7	578.279	41309.9
20.18	396		67.3178	140.447	67.3178	1469.6	67.3178	2245.41		611.08	474580	611.08	288286	611	132336		589.28	47999	565.599	35351.9	589.18	47695.9	573.78	39027.1	570.862	40568.7	571.303	37816.3	583.174	43740.2	580.166	41590.7	580.554	41380
20.2	425		69.1585	147.231	69.1585	1383.6	69.1585	2252.85		610.08	474589	610.08	288528	610	134508		589.18	47984.2	565.663	35363.6	589.08	47688.5	573.86	39137.6	570.93	40968.3	571.39	38012.7	583.291	44082.6	580.262	41608.3	580.653	41386.3
20.22	460		71.0011	126.942	71.0011	1369.68	71.0011	2181.92		609.08	475243	609.08	289759	609	135945		589.08	48136.3	565.726	35375.6	588.98	47679.8	574.013	39386.3	571.06	41856.1	571.556	38445.7	583.516	44615.4	580.449	41649.1	580.845	41403.3
20.24	438		72.8411	149.878	72.8411	1336.14	72.8411	2063.75		608.08	480334	608.08	293253	608	137674		588.98	48032.9	565.79	35388	588.88	47672.2	574.159	39697.8	571.184	42876.7	571.714	38934.1	583.73	44942.5	580.626	41702.5	581.027	41424.7
20.26	436		74.6829	113.916	74.6829	1343.37	74.6829	1952.56		607.08	487147	607.08	295642	607	135339		588.88	47928.9	565.853	35400.8	588.78	47664.2	574.297	40107.7	571.301	44049.5	571.863	39483.7	583.933	45124.2	580.794	41770.5	581.2	41453.1
20.28	437		76.5244	122.465	76.5244	1322.95	76.5244	1985.86		606.08	497969	606.08	295341	606	138372		588.78	47866.7	565.916	35414.2	588.68	47658.5	574.427	40652.6	571.411	45392	572.005	40100.5	584.125	45229.8	580.952	41851	581.363	41494.7
20.3	442		78.3633	138.22	78.3633	1329.21	78.3633	1981.5		605.08	515525	605.08	299571	605	136681		588.68	47805.5	565.98	35428.2	588.58	47652.9	574.55	41366.5	571.516	46924.4	572.138	40787.3	584.306	45310.4	581.102	41946.9	581.517	41561
20.32	412		80.2041	131.665	80.2041	1386.22	80.2041	1923.34		604.08	530274	604.08	308146	604	137117		588.58	47861.1	566.043	35442.8	588.48	47646.3	574.666	42273.3	571.615	48662.7	572.264	41542.2	584.476	45406	581.243	42059.6	581.662	41666.8
20.34	440		82.0423	180.495	82.0423	1361.84	82.0423	1957.3		603.08	510352	603.08	308520	603	137585		588.48	47907.8	566.107	35457.7	588.38	47639.1	574.775	43379.4	571.707	50620.2	572.383	42360.4	584.637	45549.6	581.376	42194.2	581.798	41833.9
20.36	434		83.8823	172.193	83.8823	1321	83.8823	1857.38		602.08	492900	602.08	300724	602	135720		588.38	48025.7	566.17	35472.9	588.28	47630.7	574.878	44670.9	571.795	52804	572.494	43232.2	584.788	45781.8	581.501	42357.3	581.927	42088.1
20.38	467		85.7198	151.842	85.7198	1289.67	85.7198	1759.25		601.08	482667	601.08	294327	601	136404		588.28	48024.8	566.234	35488.5	588.18	47621.3	574.974	46111	571.876	55212.3	572.598	44136.5	584.929	46143.8	581.618	42553.7	582.047	42459.6
20.4	418		87.557	161.36	87.557	1281.14	87.557	1791.03		600.08	476283	600.08	292244	600	134377		588.18	47814.7	566.297	35504.5	588.08	47612.1	575.064	47646.2	571.953	57832	572.696	45053.3	585.062	46673.2	581.728	42792.3	582.16	42983.5
20.42	426		89.3959	175.133	89.3959	1217.72	89.3959	1727.94		599.08	472785	599.08	288543	599	135654		588.08	47780.1	566.36	35521.1	587.98	47606.1	575.148	49212.6	572.024	60632	572.787	45960.7	585.185	47394.3	581.83	43080.4	582.265	43697
20.44	407		91.2323	175.553	91.2323	1227.48	91.2323	1624.17		598.08	470523	598.08	286344	598	137853		587.98	47608.9	566.424	35537.9	587.88	47600.8	575.226	50748.4	572.091	63565.8	572.872	46838.7	585.3	48308.2	581.925	43427.5	582.363	44631.3
20.46	391		93.0705	169.728	93.0705	1201.97	93.0705	1623.17		597.08	471029	597.08	286821	597	136272		587.88	47577.5	566.487	35555.1	587.78	47595	575.299	52200.3	572.152	66577.3	572.951	47668.3	585.407	49379.3	582.013	43843.6	582.453	45808.3
20.48	412		94.9062	180.215	94.9062	1178.9	94.9062	1587.9		596.08	468558	596.08	287653	596	134125		587.78	47763.3	566.551	35572.6	587.68	47586.7	575.366	53529.5	572.209	69590.9	573.024	48436.3	585.506	50546.1	582.095	44339	582.538	47235
20.5	436		96.7437	165.009	96.7437	1180.3	96.7437	1580.71		595.08	467391	595.08	284884	595	128099		587.68	48032.1	566.614	35590.7	587.58	47574.9	575.428	54712.4	572.262	72528.2	573.091	49134.2	585.597	51735.4	582.171	44923.1	582.615	48896.2
20.52	425		98.5787	187.798	98.5787	1131.86	98.5787	1535.11		594.08	465151	594.08	283579	594	120261		587.58	48644.2	566.678	35609.4	587.48	47555.8	575.485	55738.1	572.311	75314.9	573.153	49751.3	585.681	52877.6	582.24	45604.6	582.687	50752.3
20.54	400		100.415	191.646	100.415	1097.05	100.415	1514.36		593.08	461136	593.08	283068	593	116377		587.48	49309.1	566.741	35628.2	587.38	47528.4	575.538	56609.9	572.355	77881.9	573.21	50289.3	585.758	53923.3	582.304	46379	582.752	52751.5
20.56	430		102.25	177.409	102.25	1089.91	102.25	1511.22		592.08	458681	592.08	278534	592	109892		587.38	50148	566.805	35647.6	587.28	47493.3	575.585	57334.7	572.396	80179.6	573.262	50749	585.829	54839.6	582.362	47238	582.812	54807.1
20.58	427		104.086	185.327	104.086	1131.97	104.086	1511.84		591.08	453614	591.08	279816	591	105597		587.28	50921	566.868	35667.4	587.18	47448.3	575.629	57928	572.433	82180.1	573.309	51133.2	585.893	55615.4	582.415	48162.7	582.866	56831.8
20.6	472		105.919	163.87	105.919	1078.62	105.919	1429.17		590.08	451254	590.08	277331	590	101854		587.18	51791.4	566.931	35688.1	587.08	47392.7	575.668	58404.5	572.466	83869.6	573.351	51449.4	585.951	56257.2	582.463	49115.9	582.916	58743.9
20.62	439		107.752	159.46	107.752	1095.29	107.752	1442.74		589.08	451555	589.08	277109	589	107547		587.08	52767.8	566.995	35709.5	586.98	47325.7	575.704	58781.4	572.496	85260.8	573.39	51706	586.003	56774.2	582.506	50061.3	582.96	60468.7
20.64	422		109.587	165.01	109.587	1089.32	109.587	1446.71		588.08	460783	588.08	275701	588	149265		586.98	53829.5	567.058	35732.1	586.88	47246.4	575.735	59074.9	572.523	86376.4	573.424	51907.8	586.049	57183.7	582.544	50952.4	583	61961.7
20.66	419		111.42	145.441	111.42	1073.06	111.42	1378.27		587.08	494723	587.08	281632	587	249925		586.88	54941.2	567.122	35755.5	586.78	47155.4	575.764	59299.6	572.547	87246.7	573.455	52066.9	586.091	57501.7	582.579	51747	583.035	63203.6
20.68	434		113.254	158.9	113.254	1075.74	113.254	1388.96		586.08	493763	586.08	302480	586	327065		586.78	56079.6	567.185	35779.7	586.68	47050.5	575.788	59469	572.568	87908.8	573.482	52190.3	586.127	57746	582.609	52430.9	583.066	64195.8
20.7	415		115.086	181.253	115.086	1039.66	115.086	1306.09		585.08	453829	585.08	299377	585	258447		586.68	57060.3	567.249	35804.9	586.58	46933.3	575.81	59594.8	572.587	88400.8	573.505	52282	586.159	57929.9	582.635	52983.5	583.093	64960.8
20.72	438		116.917	234.316	116.917	1044.69	116.917	1324.14		584.08	491078	584.08	288021	584	144776		586.58	57901.2	567.312	35830.8	586.48	46805.7	575.829	59686.5	572.603	88758.1	573.526	52351	586.187	58066.5	582.658	53409.2	583.117	65531
20.74	412		118.75	321.927	118.75	1038.18	118.75	1309.76		583.08	526739	583.08	293809	583	97947		586.48	58448.8	567.375	35857.4	586.38	46671.3	575.845	59752.2	572.616	89010.1	573.543	52402.3	586.211	58166.8	582.678	53722.7	583.137	65942.4
20.76	456		120.581	435.155	120.581	1018.31	120.581	1327.53		582.08	443650	582.08	281632	582	83527.5		586.38	58803.8	567.439	35884.9	586.28	46531.6	575.859	59798.5	572.628	89183.3	573.558	52439.9	586.231	58239.3	582.695	53949.7	583.154	66230.3
20.78	409		122.411	653.206	122.411	998.957	122.411	1330.89		581.08	416819	581.08	264227	581	70799.7		586.28	58812.7	567.502	35913.1	586.18	46391.8	575.87	59830.4	572.638	89299.1	573.571	52467.2	586.248	58290.9	582.709	54105.2	583.168	66425.7
20.8	415		124.243	812.108	124.243	1003.75	124.243	1273.39		580.08	413859	580.08	261918	580	64077		586.18	58509.5	567.566	35942	586.08	46253.5	575.88	59852.1	572.646	89374.2	573.581	52486.6	586.261	58327.2	582.72	54207.7	583.18	66554.5
20.82	490		126.073	900.138	126.073	1006.84	126.073	1255.69		579.08	416006	579.08	257635	579	68399.3		586.08	57720.5	567.629	35971.8	585.98	46121	575.887	59866.5	572.652	89421.5	573.589	52499.6	586.272	58352.4	582.729	54272.8	583.189	66635.5
20.84	424		127.904	929.011	127.904	957.631	127.904	1223.25		578.08	427096	578.08	262862	578	103095		585.98	56795.4	567.693	36002.6	585.88	45996.3	575.893	59875.9	572.657	89450.5	573.595	52508.7	586.281	58369.7	582.736	54312.9	583.197	66685.6
20.86	417		129.733	880.679	129.733	963.728	129.733	1245.13		577.08	469738	577.08	270558	577	214953		585.88	55734.6	567.756	36034.7	585.78	45883.3	575.897	59882	572.661	89467.6	573.6	52514.8	586.287	58381.3	582.741	54336.8	583.202	66715.9
20.88	415		131.562	751.031	131.562	954.834	131.562	1219.4		576.08	526080	576.08	293544	576	366707		585.78	54540.7	567.82	36067.7	585.68	45782.3	575.9	59885.8	572.663	89477.5	573.603	52518.8	586.292	58388.9	582.745	54350.6	583.206	66733.6
20.9	414		133.39	636.04	133.39	961.575	133.39	1224.16		575.08	504873	575.08	322050	575	361029		585.68	53156.8	567.883	36101.9	585.58	45694.8	575.902	59888.1	572.665	89483	573.606	52521.4	586.295	58393.6	582.748	54358.4	583.209	66743.6
20.92	440		135.22	533.829	135.22	928.609	135.22	1212.94		574.08	546462	574.08	314191	574	201119		585.58	51803.4	567.946	36137.4	585.48	45620.5	575.904	59889.3	572.666	89485.9	573.607	52522.9	586.297	58396.4	582.749	54362.4	583.21	66749
20.94	446		137.047	440.536	137.047	895.568	137.047	1229.28		573.08	658426	573.08	334869	573	95220.6		585.48	50567.5	568.01	36174.2	585.38	45558.9	575.904	59890	572.667	89487.2	573.608	52523.6	586.298	58397.7	582.75	54364.4	583.211	66751.5
20.96	441		138.874	412.461	138.874	916.781	138.874	1186.32		572.08	538635	572.08	330684	572	68267.1		585.38	49559.1	568.073	36212.5	585.28	45507.3	575.905	59890.2	572.667	89487.7	573.608	52523.9	586.298	58398.2	582.75	54365	583.211	66752.4
20.98	431		140.703	388.351	140.703	883.692	140.703	1218.32		571.08	432518	571.08	285261	571	57996.1		585.28	48724.9	568.137	36252.2	585.18	45465.2	575.905	59890.2	572.667	89487.8	573.608	52523.9	586.298	58398.3	582.75	54365.1	583.211	66752.5
21	442		142.53	399.729	142.53	850.641	142.53	1197.05		570.08	404676	570.08	262997	570	48900		585.18	48042.8	568.2	36293.3	585.08	45431.3	575.905	59890.3	572.667	89487.9	573.608	52524	586.298	58398.3	582.75	54365.2	583.211	66752.6
21.02	422		144.356	368.768	144.356	840.281	144.356	1200.42		569.08	389555	569.08	253806	569	43839.3		585.08	47399.4	568.264	36336.1	584.98	45402.5	575.905	59890.5	572.667	89488.6	573.608	52524.4	586.298	58398.6	582.751	54365.6	583.212	66753.2
21.04	410		146.183	345.742	146.183	823.078	146.183	1220.51		568.08	381958	568.08	248678	568	43060.2		584.98	47026.3	568.327	36380.9	584.88	45377.6	575.906	59891.3	572.668	89490.4	573.609	52525.3	586.299	58399.3	582.751	54366.8	583.212	66754.7
21.06	439		148.009	276.613	148.009	816.761	148.009	1176.78		567.08	381331	567.08	246069	567	41197		584.88	46763.1	568.391	36427.5	584.78	45356.1	575.907	59892.6	572.67	89493.3	573.611	52527.2	586.3	58400.5	582.752	54368.9	583.213	66757.4
21.08	439		149.834	242.966	149.834	825.254	149.834	1177.37		566.08	375865	566.08	245670	566	39961.7		584.78	46528.6	568.454	36476	584.68	45336.4	575.91	59894.5	572.673	89496.2	573.614	52530.1	586.301	58402.6	582.754	54371.9	583.215	66761.4
21.1	417		151.658	207.435	151.658	770.039	151.658	1227.11		565.08	372927	565.08	242230	565	39167.9		584.68	46414.8	568.517	36526.5	584.58	45318.5	575.914	59896.8	572.677	89496.4	573.619	52533.9	586.304	58405.6	582.756	54375.3	583.217	66766.2
21.12	415		153.485	201.392	153.485	773.795	153.485	1156.24		564.08	372855	564.08	245362	564	39269.6		584.58	46357.5	568.581	36579.1	584.48	45300.9	575.919	59898.9	572.683	89488.2	573.626	52538.4	586.307	58409.5	582.76	54378.1	583.221	66770.7
21.14	438		155.308	170.853	155.308	742.287	155.308	1178.63		563.08	375956	563.08	244270	563	41043.7		584.48	46445.6	568.644	36634.1	584.38	45281	575.926	59899.6	572.691	89462.2	573.634	52542.7	586.311	58414.2	582.765	54378.2	583.225	66772.7
21.16	440		157.132	173.673	157.132	754.938	157.132	1188.29		562.08	374381	562.08	243738	562	40203.8		584.38	46530.3	568.708	36691.5	584.28	45258.3	575.935	59897.3	572.701	89403.3	573.646	52545.4	586.317	58419.4	582.771	54372.2	583.231	66768.3
21.18	459		158.955	131.411	158.955	727.425	158.955	1170.54		561.08	373272	561.08	242925	561	40845.9		584.28	47002.7	568.771	36751.4	584.18	45230.9	575.946	59889.1	572.713	89290	573.66	52544.5	586.324	58424.8	582.778	54355.2	583.239	66752.2
21.2	424		160.78	147.011	160.78	723.503	160.78	1190.12		560.08	371220	560.08	242954	560	39870		584.18	47582.3	568.835	36814	584.08	45195.8	575.96	59871.1	572.729	89092.6	573.677	52537	586.332	58429.4	582.788	54323.1	583.248	66716.6
21.22	451		162.602	142.049	162.602	712.792	162.602	1178.43		559.08	373292	559.08	246226	559	39707.1		584.08	48536.7	568.898	36879.2	583.98	45147.5	575.977	59838.1	572.747	88772.8	573.697	52517.1	586.343	58432.3	582.799	54265.6	583.259	66651
21.24	459		164.424	143.975	164.424	696.263	164.424	1189.38		558.08	373733	558.08	244945	558	40720.6		583.98	50043.2	568.961	36947.2	583.88	45084.4	575.996	59782.4	572.769	88283.3	573.722	52480.4	586.355	58431.9	582.812	54171.2	583.272	66542.1
21.26	427		166.246	132.181	166.246	691.538	166.246	1149.39		557.08	372766	557.08	245533	557	40970.1		583.88	51898.9	569.025	37018.4	583.78	44997.8	576.019	59695.6	572.794	87569.1	573.75	52420.6	586.369	58426.3	582.827	54027.1	583.287	66371.2
21.28	470		168.068	114.487	168.068	668.155	168.068	1185.91		556.08	375292	556.08	246605	556	42904.8		583.78	54368.3	569.088	37092.8	583.68	44882.7	576.045	59566.7	572.824	86572	573.782	52329.6	586.385	58412.6	582.844	53820.2	583.304	66118.1
21.3	434		169.891	102.653	169.891	627.025	169.891	1193.9		555.08	377166	555.08	248527	555	42826.9		583.68	57574.5	569.152	37170.8	583.58	44733.6	576.075	59382.3	572.857	85237.2	573.82	52196	586.403	58387.4	582.864	53538.3	583.324	65763.6
21.32	430		171.711	116.315	171.711	664.336	171.711	1174.24		554.08	376134	554.08	250062	554	42784.5		583.58	61116.2	569.215	37252.9	583.48	44547.2	576.109	59125.3	572.895	83520	573.862	52012.4	586.424	58347.2	582.887	53174.2	583.347	65285.3
21.34	435		173.532	93.6177	173.532	634.769	173.532	1162.26		553.08	375903	553.08	249647	553	42558.8		583.48	64811.6	569.279	37339.1	583.38	44318.6	576.147	58779	572.938	81398.5	573.909	51767.6	586.448	58287.4	582.913	52727.6	583.372	64662.1
21.36	449		175.352	103.281	175.352	639.456	175.352	1180.52		552.08	377233	552.08	246777	552	42743.8		583.38	68106.1	569.342	37429.6	583.28	44053.8	576.19	58323.5	572.985	78886.2	573.963	51453.8	586.474	58202.4	582.941	52198.8	583.401	63869.9
21.38	453		177.171	88.4079	177.171	609.763	177.171	1198.64		551.08	375897	551.08	247912	551	43900.7		583.28	70635.1	569.406	37524.9	583.18	43759.9	576.237	57737.1	573.038	76025.3	574.022	51064.2	586.503	58084.4	582.973	51601.1	583.432	62903.1
21.4	449		178.99	107.827	178.99	618.292	178.99	1164.8		550.08	371245	550.08	246058	550	42385.3		583.18	71733.8	569.469	37625.4	583.08	43448.9	576.29	57002.4	573.097	72905.2	574.087	50597.5	586.535	57927.1	583.008	50961	583.467	61766.4
21.42	449		180.811	98.8481	180.811	589.656	180.811	1181.95		549.08	373990	549.08	241745	549	42762.5		583.08	71504	569.532	37731.2	582.98	43139	576.348	56101.4	573.161	69631.7	574.159	50054.7	586.571	57722.7	583.047	50302.7	583.505	60464.4
21.44	449		182.63	96.7467	182.63	600.231	182.63	1201.13		548.08	373902	548.08	242801	548	42122.6		582.98	69674.1	569.596	37842.5	582.88	42846.1	576.411	55027.4	573.232	66325.7	574.237	49445.2	586.61	57459.8	583.089	49654.1	583.547	59030.2
21.46	452		184.448	107.378	184.448	582.524	184.448	1166.68		547.08	372194	547.08	242756	547	40509.8		582.88	66662.8	569.659	37959.9	582.78	42581.5	576.48	53783.7	573.309	63104.3	574.323	48782.4	586.652	57131.4	583.135	49042.3	583.593	57506.9
21.48	451		186.266	98.4824	186.266	566.847	186.266	1186.12		546.08	374182	546.08	243632	546	39741.5		582.78	62976.8	569.723	38083.6	582.68	42354.7	576.555	52387	573.393	60061.2	574.416	48083.9	586.699	56728.2	583.185	48487.7	583.642	55936.7
21.5	485		188.083	112.085	188.083	598.135	188.083	1187.09		545.08	370170	545.08	242797	545	38842.9		582.68	59087.8	569.786	38214.1	582.58	42165.4	576.636	50877.2	573.483	57263.5	574.517	47370.2	586.749	56242	583.239	47997.9	583.696	54381.4
21.52	444		189.9	97.3575	189.9	588.412	189.9	1195.96		544.08	368876	544.08	236968	544	36131.8		582.58	55466.9	569.85	38352.5	582.48	42012.1	576.723	49311.5	573.581	54751.2	574.626	46662.3	586.803	55669.7	583.298	47583.5	583.754	52884.4
21.54	472		191.717	108.051	191.717	567.953	191.717	1194.11		543.08	365781	543.08	233593	543	33871.7		582.48	52348.2	569.913	38498.8	582.38	41891.1	576.818	47761.9	573.686	52539.6	574.743	45980.2	586.861	55010.8	583.361	47239.2	583.817	51493.2
21.56	461		193.536	84.5277	193.536	592.479	193.536	1213.8		542.08	362624	542.08	231566	542	33078		582.38	49857.9	569.976	38653.7	582.28	41795.9	576.919	46304.4	573.799	50622.5	574.869	45340.9	586.923	54272.9	583.429	46957.3	583.884	50242.4
21.58	487		195.352	93.2732	195.352	559.31	195.352	1200.25		541.08	363970	541.08	226381	541	34638.6		582.28	47962.6	570.04	38818.7	582.18	41720.9	577.028	45006.9	573.921	48982.4	575.004	44759.1	586.99	53473.3	583.502	46733.4	583.956	49145.5
21.6	479		197.167	70.7138	197.167	580.918	197.167	1173.98		540.08	363848	540.08	225417	540	33925.7		582.18	46520.8	570.103	38993.8	582.08	41662.5	577.144	43917.1	574.05	47593.9	575.148	44245.3	587.061	52633.3	583.579	46553.8	584.033	48218.1
21.62	525		198.983	75.545	198.983	540.876	198.983	1168.24		539.08	363681	539.08	231019	539	31701		582.08	45600.6	570.167	39180.2	581.98	41615.1	577.268	43055.3	574.189	46427.3	575.302	43806.9	587.138	51786.2	583.662	46402.8	584.115	47456.9
21.64	500		200.798	127.364	200.798	556.606	200.798	1179.12		538.08	363167	538.08	228440	538	30742.2		581.98	44732.1	570.23	39379.2	581.88	41576.4	577.399	42414.4	574.336	45453.5	575.466	43446.9	587.219	50969	583.75	46278.6	584.202	46850.6
21.66	498		202.612	76.3935	202.612	558.621	202.612	1208.59		537.08	362546	537.08	228803	537	30532.2		581.88	44272.7	570.294	39591.6	581.78	41543.9	577.539	41967.6	574.492	44646.3	575.64	43165.5	587.305	50216.2	583.844	46172.9	584.295	46384.1
21.68	532		204.427	81.2178	204.427	547.891	204.427	1205.71		536.08	361377	536.08	228581	536	27711.1		581.78	43740.6	570.357	39818.7	581.68	41517.1	577.688	41676.8	574.658	43981.8	575.825	42955.6	587.397	49556	583.943	46079.7	584.394	46038.6
21.7	495		206.241	73.3084	206.241	537.148	206.241	1212.6		535.08	359475	535.08	227493	535	28317.7		581.68	43344.6	570.421	40061.8	581.58	41494.3	577.845	41501	574.833	43442.1	576.02	42804.3	587.494	49006.1	584.049	45997.6	584.498	45793.5
21.72	543		208.054	91.8395	208.054	548.924	208.054	1197.93		534.08	367102	534.08	228525	534	28869.4		581.58	43103.7	570.484	40322.2	581.48	41476.7	578.011	41404.5	575.019	43014.6	576.227	42691	587.596	48569.5	584.16	45924.3	584.608	45628.4
21.74	515		209.867	74.1366	209.867	527.409	209.867	1222.46		533.08	391656	533.08	247134	533	35370.5		581.48	42804.2	570.547	40602.8	581.38	41460.5	578.187	41356.9	575.215	42690.5	576.445	42593.9	587.704	48239.9	584.277	45859.7	584.725	45526.8
21.76	506		211.68	99.5383	211.68	532.356	211.68	1231.37		532.08	463283	532.08	304149	532	58895.2		581.38	42573.8	570.611	40904.6	581.28	41447.2	578.372	41337.6	575.421	42463.7	576.675	42499.4	587.818	48005	584.401	45804.2	584.847	45473.6
21.78	545		213.493	96.544	213.493	546.146	213.493	1203.1		531.08	542649	531.08	423425	531	99018.4		581.28	42474.2	570.674	41230	581.18	41435	578.468	41334.2	575.529	42383.8	576.794	42450.5	587.877	47917.5	584.465	45780.4	584.911	45461.4
21.8	572		215.305	86.6946	215.305	508.014	215.305	1204.26		530.08	475678	530.08	400106	530	124551		581.18	42325.2	570.738	41581.6	581.08	41424.4	580.429	41376	577.784	41997.7	578.923	41865	588.897	47675.2	585.827	46090.2	586.228	46458.7
21.82	587		217.117	99.3941	217.117	510.065	217.117	1232.9		529.08	380703	529.08	269240	529	97440.3		581.08	42359	570.801	41961.9	580.98	41413.3	582.39	41903.6	580.039	41723.6	581.051	41693.8	589.918	47733	587.188	47526.6	587.545	47568.2
21.84	580		218.928	74.8235	218.928	524.857	218.928	1191.89		528.08	359442	528.08	228454	528	48727.4		580.98	42257.3	570.865	42374.6	580.88	41404.2	584.351	45274.5	582.294	42016.6	583.18	43926.1	590.938	48028.3	588.55	47694.7	588.862	47670.7
21.86	581		220.739	95.3575	220.739	540.603	220.739	1238.09		527.08	355880	527.08	220991	527	28680.1		580.88	42287.8	570.928	42823.4	580.78	41395.4	586.313	46577.3	584.549	45449.3	585.309	45633.7	591.958	48507.4	589.911	47761.5	590.179	47783.8
21.88	570		222.55	78.5932	222.55	506.262	222.55	1211.55		526.08	355228	526.08	218905	526	24279.5		580.78	42043.9	570.992	43311.8	580.68	41387.5	588.274	47630.1	586.804	47273.9	587.437	47624.2	592.979	49036.4	591.273	48189	591.495	48281.6
21.9	588		224.36	95.1546	224.36	524.829	224.36	1216.24		525.08	351986	525.08	218782	525	23221.9		580.68	41876.6	571.055	43845.4	580.58	41380.6	590.235	47803.1	589.06	47758.4	589.566	47776.1	593.999	49715.7	592.634	48853.2	592.812	48941.6
21.92	599		226.17	83.2496	226.17	531.55	226.17	1198.21		524.08	355686	524.08	215891	524	22875.8		580.58	41719.1	571.118	44429.5	580.48	41377	592.196	48621.9	591.315	48246.2	591.694	48425.4	595.019	50202.7	593.996	49725	594.129	49805.5
21.94	603		227.98	87.0092	227.98	495.116	227.98	1200.64		523.08	353755	523.08	216712	523	22752.7		580.48	41572.5	571.182	45070	580.38	41375	594.158	49823.6	593.57	49464.7	593.823	49637.2	596.039	50542.9	595.357	50301	595.446	50322.5
21.96	618		229.789	104.446	229.789	515.463	229.789	1203.96		522.08	351880	522.08	216717	522	22649.8		580.38	41387.6	571.245	45776	580.28	41374.2	596.119	50572.5	595.825	50496.7	595.951	50539.8	597.06	50796.6	596.719	50738.3	596.763	50742.2
21.98	599		231.598	80.7979	231.598	513.288	231.598	1177.94		521.08	355990	521.08	215748	521	22268.3		580.28	41364.3	571.309	46554.3	580.18	41373.7	598.08	0	598.08	29.8439	598.08	25.6795	598.08	2.96867e-59	598.08	6.2888	598.08	2.1926e-102
22	601		233.407	70.8743	233.407	498.449	233.407	1213.57		520.08	354629	520.08	216613	520	22191.3		580.18	41467.5	571.372	47414.8	580.08	41372.2
22.02	638		235.215	101.972	235.215	508.075	235.215	1188.76		519.08	354363	519.08	216635	519	21703.7		580.08	41662.2	571.436	48371	579.98	41369.5
22.04	667		237.023	72.579	237.023	479.701	237.023	1168.02		518.08	356008	518.08	218727	518	22097.3		579.98	41725.3	571.499	49434.1	579.88	41366.1
22.06	612		238.83	92.9679	238.83	509.915	238.83	1224.49		517.08	355481	517.08	217367	517	21760.8		579.88	41810.3	571.562	50620.1	579.78	41363
22.08	660		240.638	71.429	240.638	489.444	240.638	1198.16		516.08	355863	516.08	219437	516	22425.4		579.78	41712	571.626	51946.7	579.68	41360.2
22.1	671		242.445	80.1382	242.445	505.09	242.445	1189.44		515.08	354172	515.08	216875	515	21975.9		579.68	41608.6	571.689	53432.1	579.58	41357.5
22.12	668		244.251	80.0715	244.251	509.039	244.251	1163.19		514.08	355936	514.08	216391	514	22310.2		579.58	41470.7	571.753	55100.8	579.48	41355.3
22.14	695		246.057	98.5444	246.057	480.779	246.057	1182.77		513.08	354854	513.08	218537	513	21361.5		579.48	41437.9	571.816	56976.2	579.38	41353.7
22.16	658		247.863	58.4555	247.863	506.176	247.863	1158.4		512.08	358954	512.08	216486	512	21887.7		579.38	41438.8	571.88	59082.9	579.28	41351.9
22.18	676		249.668	84.7224	249.668	472.019	249.668	1191.55		511.08	358180	511.08	217022	511	22599.3		579.28	41506	571.943	61451.4	579.18	41349.1
22.2	635		251.474	94.3857	251.474	497.372	251.474	1156.33		510.08	356261	510.08	219267	510	22553.8		579.18	41677.5	572.007	64102.2	579.08	41345.8
22.22	706		253.276	90.3766	253.276	514.888	253.276	1144.47		509.08	358944	509.08	217556	509	21430.2		579.08	41806.1	572.07	67054.6	578.98	41342.5
22.24	741		255.081	101.968	255.081	488.491	255.081	1154.04		508.08	360376	508.08	219501	508	22076.2		578.98	41885.7	572.133	70319.2	578.88	41338.7
22.26	718		256.885	89.1781	256.885	473.812	256.885	1136.32		507.08	358129	507.08	218168	507	23055.5		578.88	42021.9	572.197	73876.7	578.78	41334.3
22.28	732		258.688	87.1273	258.688	490.354	258.688	1148.87		506.08	357352	506.08	218046	506	23794.3		578.78	42046.6	572.26	77684.2	578.68	41329.9
22.3	731		260.492	107.517	260.492	495.235	260.492	1135.2		505.08	357902	505.08	217533	505	24016.8		578.68	42060.1	572.324	81648.6	578.58	41325.3
22.32	664		262.295	95.7623	262.295	476.768	262.295	1104.12		504.08	357376	504.08	217460	504	22580.1		578.58	41968.6	572.387	85616.4	578.48	41320.4
22.34	774		264.097	95.7313	264.097	486.626	264.097	1079.96		503.08	357758	503.08	218178	503	22957.3		578.48	42136.6	572.451	89383	578.38	41315.3
22.36	771		265.9	104.503	265.9	476.029	265.9	1091		502.08	356811	502.08	218628	502	23247.6		578.38	42292.3	572.514	92683.9	578.28	41310
22.38	784		267.699	99.6166	267.699	469.334	267.699	1128.44		501.08	358973	501.08	218803	501	23054.6		578.28	42362.4	572.577	95247.2	578.18	41303.8
22.4	738		269.501	98.6239	269.501	467.502	269.501	1102.36		500.08	358482	500.08	217794	500	22382.7		578.18	42527.7	572.641	96847.5	578.08	41297.1
22.42	779		271.302	114.233	271.302	467.587	271.302	1067.35		499.08	359836	499.08	219381	499	23220.1		578.08	42738	572.704	97352	577.98	41289.3
22.44	817		273.103	80.9192	273.103	453.934	273.103	1075.24		498.08	357681	498.08	217800	498	23862.1		577.98	42946.9	572.768	96772.2	577.88	41280.6
22.46	801		274.904	102.348	274.904	453.931	274.904	1050.75		497.08	357035	497.08	217348	497	22161.2		577.88	43172.7	572.831	95250.5	577.78	41271
22.48	768		276.702	115.929	276.702	479.321	276.702	1012.5		496.08	359330	496.08	218910	496	23153.3		577.78	43339.8	572.895	93023.3	577.68	41261
22.5	803		278.502	103.1	278.502	478.287	278.502	1017.24		495.08	359959	495.08	219979	495	23184.2		577.68	43593.1	572.958	90354.9	577.58	41249.7
22.52	796		280.301	101.025	280.301	468.456	280.301	1019.03		494.08	357884	494.08	217408	494	22973.5		577.58	43773.8	573.022	87489.9	577.48	41237.2
22.54	828		282.1	103.838	282.1	471.335	282.1	1011.07		493.08	358699	493.08	220460	493	22843.6		577.48	44176.6	573.085	84623.4	577.38	41223.1
22.56	799		283.899	108.609	283.899	471.291	283.899	984.577		492.08	357787	492.08	220710	492	23355		577.38	44631.1	573.148	81878.7	577.28	41207.3
22.58	817		285.695	107.522	285.695	474.182	285.695	973.731		491.08	362188	491.08	218358	491	23165.4		577.28	45127.9	573.212	79334.4	577.18	41188.9
22.6	796		287.493	121.079	287.493	444.862	287.493	954.108		490.08	363689	490.08	218906	490	22982.3		577.18	45888.5	573.275	77019.3	577.08	41167.6
22.62	810		289.291	108.278	289.291	428.238	289.291	951.075		489.08	360318	489.08	218328	489	23147.1		577.08	46775.2	573.339	74926.8	576.98	41142.8
22.64	810		291.088	72.0631	291.088	438.932	291.088	970.464		488.08	360824	488.08	218381	488	23427.4		576.98	47856.6	573.402	73042.4	576.88	41113.4
22.66	819		292.883	84.6277	292.883	461.31	292.883	932.274		487.08	363711	487.08	220050	487	22950.7		576.88	49098.5	573.466	71333.5	576.78	41078.6
22.68	853		294.68	101.073	294.68	452.461	294.68	936.003		486.08	363221	486.08	219510	486	22712.5		576.78	50623.1	573.529	69767.4	576.68	41037.9
22.7	844		296.476	80.4701	296.476	472.833	296.476	922.162		485.08	359210	485.08	220958	485	22501.3		576.68	52417.8	573.593	68316	576.58	40990.6
22.72	805		298.272	93.9612	298.272	465.904	298.272	909.285		484.08	359837	484.08	218630	484	23774.2		576.58	54252	573.656	66950.6	576.48	40935.3
22.74	840		300.066	92.8334	300.066	456.053	300.066	905.161		483.08	361139	483.08	220888	483	23943.2		576.48	56323.9	573.719	65652	576.38	40872.3
22.76	871		301.861	89.7585	301.861	446.21	301.861	918.532		482.08	363291	482.08	220578	482	23524.6		576.38	58350.7	573.783	64407.2	576.28	40801.4
22.78	848		303.656	76.0013	303.656	447.068	303.656	879.421		481.08	359369	481.08	217356	481	23600.3		576.28	60199.3	573.846	63206.1	576.18	40722.7
22.8	864		305.449	89.4531	305.449	470.265	305.449	880.187		480.08	359410	480.08	219418	480	23960.4		576.18	61992.9	573.91	62048.7	576.08	40637.4
22.82	844		307.243	101.93	307.243	459.495	307.243	874.194		479.08	362546	479.08	220770	479	23280.3		576.08	63170.3	573.973	60936.1	575.98	40547.2
22.84	889		309.037	95.0179	309.037	460.408	309.037	856.619		478.08	363197	478.08	220531	478	24126.7		575.98	63867.7	574.037	59872	575.88	40453.7
22.86	840		310.828	76.4964	310.828	457.487	310.828	869.185		477.08	364636	477.08	220628	477	23099.3		575.88	63999.8	574.1	58864.1	575.78	40359.4
22.88	841		312.622	81.2815	312.622	463.349	312.622	859.52		476.08	361933	476.08	220741	476	22699.1		575.78	63679.8	574.163	57919.1	575.68	40266.1
22.9	864		314.414	101.628	314.414	446.945	314.414	828.573		475.08	363480	475.08	221591	475	24195.9		575.68	62899.4	574.227	57045.4	575.58	40175
22.92	884		316.205	91.9193	316.205	456.793	316.205	816.107		474.08	362775	474.08	219498	474	24226.5		575.58	61778	574.29	56251.6	575.48	40087.8
22.94	863		317.997	89.0238	317.997	434.612	317.997	842.56		473.08	361386	473.08	218054	473	22737.9		575.48	60586.4	574.354	55544.6	575.38	40005.4
22.96	866		319.789	85.1655	319.789	466.921	319.789	843.802		472.08	362594	472.08	221015	472	23882.3		575.38	59070.7	574.417	54933.2	575.28	39927.1
22.98	819		321.578	86.1811	321.578	461.315	321.578	821.68		471.08	363021	471.08	219468	471	24281.2		575.28	57793.7	574.481	54425.1	575.18	39853.8
23	821		323.369	103.795	323.369	464.487	323.369	835.621		470.08	364091	470.08	220524	470	24401.3		575.18	56503.4	574.544	54026.8	575.08	39785.6
23.02	823		325.16	79.4351	325.16	448.122	325.16	819.305		469.08	361049	469.08	219589	469	23312.2		575.08	55370.4	574.608	53746.5	574.98	39720.8
23.04	883		326.948	88.2758	326.948	467.911	326.948	835.226		468.08	362867	468.08	219642	468	24124.8		574.98	54433.3	574.671	53590.6	574.88	39659.7
23.06	886		328.739	74.5986	328.739	447.568	328.739	819.818		467.08	363822	467.08	220025	467	24061.5		574.88	53850.8	574.734	53564.7	574.78	39600.5
23.08	909		330.528	70.6875	330.528	446.773	330.528	815.138		466.08	363272	466.08	216694	466	24761.4		574.78	53499.1	574.798	53673.1	574.68	39542.7
23.1	909		332.316	85.4083	332.316	464.606	332.316	812.382		465.08	361788	465.08	218727	465	24303.8		574.68	53412.3	574.861	53918.3	574.58	39484.4
23.12	878		334.105	73.6167	334.105	468.691	334.105	805.663		464.08	363914	464.08	220455	464	24382.2		574.58	53636.7	574.925	54299.2	574.48	39425.6
23.14	846		335.891	59.8312	335.891	463.913	335.891	788.095		463.08	364629	463.08	221151	463	23949.8		574.48	54131.7	574.988	54810.8	574.38	39364.6
23.16	799		337.68	115.866	337.68	432.554	337.68	796.066		462.08	363259	462.08	220072	462	24467.1		574.38	54578.8	575.052	55445	574.28	39301.3
23.18	778		339.466	74.5178	339.466	443.475	339.466	784.352		461.08	362600	461.08	219619	461	23730.9		574.28	55513.7	575.115	56186.4	574.18	39234.5
23.2	779		341.253	76.4534	341.253	464.253	341.253	796.257		460.08	365119	460.08	219241	460	23101.7		574.18	56274.1	575.178	57015.3	574.08	39164.2
23.22	776		343.04	84.3004	343.04	434.795	343.04	793.387		459.08	363203	459.08	223415	459	24332.8		574.08	57369.3	575.242	57909.7	573.98	39088.9
23.24	746		344.825	63.5629	344.825	442.761	344.825	808.251		458.08	364292	458.08	219325	458	23613.6		573.98	58516.7	575.305	58839.7	573.88	39008.6
23.26	740		346.612	85.2103	346.612	453.685	346.612	780.71		457.08	365506	457.08	222747	457	24179.4		573.88	60046.3	575.369	59775.5	573.78	38922.1
23.28	733		348.396	94.0419	348.396	439.941	348.396	790.624		456.08	365152	456.08	221394	456	23552.4		573.78	61773.7	575.432	60685.9	573.68	38828.2
23.3	771		350.182	67.3422	350.182	429.132	350.182	768.945		455.08	362934	455.08	220776	455	23447.8		573.68	63678.3	575.496	61539.5	573.58	38724.9
23.32	772		351.966	61.3452	351.966	451.85	351.966	792.628		454.08	366363	454.08	221429	454	24092.2		573.58	66307.6	575.559	62309	573.48	38611.5
23.34	748		353.751	71.118	353.751	464.656	353.751	766.924		453.08	363704	453.08	220888	453	24327.3		573.48	69709.2	575.623	62968.7	573.38	38484.9
23.36	732		355.534	81.8423	355.534	433.012	355.534	778.658		452.08	363371	452.08	219484	452	24601		573.38	73743.3	575.686	63496.7	573.28	38341.8
23.38	736		357.318	81.675	357.318	441.752	357.318	785.378		451.08	364794	451.08	221237	451	25008.4		573.28	78681.4	575.749	63876.6	573.18	38180.3
23.4	742		359.1	84.4227	359.1	436.632	359.1	760.517		450.08	365340	450.08	219582	450	24591		573.18	83765.7	575.813	64095.1	573.08	37999.2
23.42	676		360.884	67.4794	360.884	439.337	360.884	779.889		449.08	365091	449.08	220976	449	24339.5		573.08	88900.3	575.876	64143.6	572.98	37798
23.44	679		362.666	85.885	362.666	469.463	362.666	743.255		448.08	364678	448.08	219158	448	24832.4		572.98	93140.8	575.94	64017.1	572.88	37579.8
23.46	650		364.449	78.7657	364.449	443.67	364.449	756.675		447.08	364376	447.08	221015	447	24605.1		572.88	96095.1	576.003	63714.5	572.78	37350.8
23.48	643		366.23	78.5206	366.23	455.119	366.23	745.629		446.08	366037	446.08	220978	446	25246.3		572.78	96869.6	576.067	63238.6	572.68	37118.4
23.5	620		368.012	82.1937	368.012	460.704	368.012	755.133		445.08	367017	445.08	220482	445	24841		572.68	95324.8	576.13	62595.3	572.58	36889.9
23.52	610		369.792	81.0007	369.792	424.407	369.792	737.356		444.08	365181	444.08	220167	444	24592.3		572.58	91923.2	576.194	61796.8	572.48	36674.1
23.54	654		371.574	100.257	371.574	448.556	371.574	745.916		443.08	366752	443.08	219447	443	24702.7		572.48	86936.8	576.257	60856.8	572.38	36476
23.56	641		373.353	90.3149	373.353	423.089	373.353	758.351		442.08	364392	442.08	222014	442	25192.4		572.38	81114.6	576.32	59795.2	572.28	36299.6
23.58	684		375.132	80.397	375.132	419.039	375.132	741.635		441.08	364457	441.08	218226	441	25849.6		572.28	75033.9	576.384	58636.6	572.18	36145
23.6	656		376.913	76.3173	376.913	415.964	376.913	740.467		440.08	365495	440.08	220908	440	25666.9		572.18	69220.7	576.447	57405.2	572.08	36011.4
23.62	654		378.691	105.166	378.691	426.45	378.691	747.045		439.08	367563	439.08	220464	439	24291.9		572.08	64372.8	576.511	56131.9	571.98	35896.7
23.64	658		380.471	89.4618	380.471	448.517	380.471	744.907		438.08	364624	438.08	220727	438	23914.2		571.98	60085.6	576.574	54845.8	571.88	35797.5
23.66	630		382.249	97.9521	382.249	431.911	382.249	732.163		437.08	365138	437.08	218585	437	24774.1		571.88	56805.4	576.638	53572.8	571.78	35710.8
23.68	641		384.028	91.0021	384.028	447.205	384.028	736.836		436.08	366202	436.08	218015	436	25138.5		571.78	54027.4	576.701	52341	571.68	35635.6
23.7	607		385.805	71.5518	385.805	454.793	385.805	740.564		435.08	363387	435.08	218234	435	24867.9		571.68	51866.3	576.764	51170.6	571.58	35569.2
23.72	572		387.582	91.6552	387.582	454.699	387.582	749.137		434.08	365483	434.08	219094	434	25051		571.58	49907.8	576.828	50078.1	571.48	35509.9
23.74	527		389.36	85.7544	389.36	442.121	389.36	713.424		433.08	366684	433.08	219708	433	24592		571.48	48409.9	576.891	49076	571.38	35456.7
23.76	528		391.136	85.6527	391.136	438.244	391.136	744.203		432.08	364780	432.08	220324	432	25270.9		571.38	47187.4	576.955	48169.3	571.28	35409.6
23.78	541		392.912	82.6734	392.912	444.016	392.912	724.915		431.08	366084	431.08	219476	431	25862.4		571.28	46000.5	577.018	47360.7	571.18	35365.7
23.8	527		394.689	71.0327	394.689	434.389	394.689	730.672		430.08	365085	430.08	218918	430	25128.7		571.18	45188.2	577.082	46648.5	571.08	35325.9
23.82	524		396.464	99.8368	396.464	434.392	396.464	747.023		429.08	365834	429.08	217793	429	24650.9		571.08	44523.7	577.145	46027.1	570.98	35288.9
23.84	545		398.241	67.9757	398.241	433.433	398.241	722.93		428.08	365246	428.08	218910	428	26048		570.98	43701.4	577.209	45490.9	570.88	35254.4
23.86	508		400.015	79.4486	400.015	441.143	400.015	715.21		427.08	365742	427.08	218348	427	24952.4		570.88	43212.5	577.272	45031.6	570.78	35222.1
23.88	485		401.789	86.1134	401.789	436.345	401.789	746.016		426.08	367084	426.08	218570	426	24717.1		570.78	42646.2	577.335	44640.4	570.68	35192.4
23.9	514		403.564	89.9003	403.564	424.819	403.564	735.429		425.08	368647	425.08	221453	425	25292.2		570.68	42167.9	577.399	44309.6	570.58	35164.3
23.92	554		405.338	85.0298	405.338	430.646	405.338	726.78		424.08	369459	424.08	222173	424	24669		570.58	41511.5	577.462	44030.8	570.48	35138.3
23.94	533		407.111	87.8757	407.111	429.743	407.111	714.282		423.08	366659	423.08	221665	423	25741.4		570.48	41096.8	577.526	43796.4	570.38	35114.6
23.96	498		408.883	87.8379	408.883	434.634	408.883	725.885		422.08	369534	422.08	220997	422	25736.2		570.38	40641.5	577.589	43600	570.28	35092.2
23.98	546		410.657	91.6622	410.657	423.136	410.657	735.574		421.08	368236	421.08	220964	421	24484.1		570.28	40286.7	577.653	43435.2	570.18	35071
24	508		412.429	93.5628	412.429	446.374	412.429	713.428		420.08	368413	420.08	219970	420	25740.2		570.18	39922	577.716	43296.8	570.08	35051.6
24.02	498		414.201	84.8482	414.201	412.672	414.201	739.544		419.08	366702	419.08	220098	419	25798.7		570.08	39585.6	577.779	43180.6	569.98	35033.1
24.04	480		415.974	77.0961	415.974	445.605	415.974	720.288		418.08	366753	418.08	217889	418	25546		569.98	39222.9	577.843	43082.6	569.88	35016.1
24.06	497		417.745	65.4733	417.745	433.151	417.745	743.555		417.08	365341	417.08	219742	417	26105.4		569.88	39119.3	577.906	42999.6	569.78	34999.4
24.08	479		419.515	78.9917	419.515	418.75	419.515	729.127		416.08	366191	416.08	217984	416	25666.5		569.78	38944.4	577.97	42928.8	569.68	34983.9
24.1	488		421.285	85.7488	421.285	422.719	421.285	721.452		415.08	364932	415.08	218612	415	26123.4		569.68	38814.5	578.033	42867.8	569.58	34968.7
24.12	425		423.057	82.816	423.057	439.268	423.057	727.315		414.08	364085	414.08	215211	414	26179.8		569.58	38510.4	578.097	42814.9	569.48	34954.2
24.14	468		424.826	86.6437	424.826	432.546	424.826	733.156		413.08	363772	413.08	213298	413	26680		569.48	38347.8	578.16	42768.4	569.38	34940.2
24.16	471		426.596	82.6963	426.596	429.662	426.596	719.588		412.08	362379	412.08	212715	412	25364.9		569.38	38073.9	578.224	42727.3	569.28	34927.8
24.18	452		428.364	104.887	428.364	407.365	428.364	705.991		411.08	358684	411.08	212093	411	26019.3		569.28	37913.2	578.287	42690.8	569.18	34915.8
24.2	461		430.135	100.892	430.135	423.8	430.135	725.313		410.08	359667	410.08	208687	410	25269.3		569.18	37610.5	578.35	42657.6	569.08	34905.1
24.22	415		431.903	87.204	431.903	420.84	431.903	722.335		409.08	358899	409.08	209169	409	25168		569.08	37447	578.414	42627.5	568.98	34894.9
24.24	466		433.671	96.7447	433.671	400.453	433.671	723.221		408.08	358540	408.08	207429	408	25105.5		568.98	37274.1	578.477	42600.1	568.88	34885.2
24.26	431		435.438	86.9242	435.438	421.667	435.438	716.36		407.08	357373	407.08	209492	407	26034		568.88	37227.2	578.541	42574.8	568.78	34875.6
24.28	502		437.205	67.4424	437.205	426.412	437.205	703.699		406.08	356547	406.08	207952	406	25466.3		568.78	37130.8	578.604	42551.4	568.68	34866.4
24.3	508		438.974	82.7468	438.974	430.171	438.974	728.71		405.08	357086	405.08	207157	405	25007.8		568.68	37050.9	578.668	42529.6	568.58	34857.7
24.32	589		440.74	77.7536	440.74	419.436	440.74	741.123		404.08	355773	404.08	205275	404	24412.4		568.58	36882.4	578.731	42509.1	568.48	34849.8
24.34	545		442.506	86.2609	442.506	427.994	442.506	725.55		403.08	358403	403.08	206138	403	23712		568.48	36773.8	578.795	42490	568.38	34842.2
24.36	521		444.272	100.534	444.272	409.57	444.272	728.309		402.08	360665	402.08	203895	402	25294.4		568.38	36529.7	578.858	42472.1	568.28	34834.9
24.38	518		446.037	88.8095	446.037	414.288	446.037	723.376		401.08	378012	401.08	217598	401	27933.4		568.28	36467.1	578.921	42455	568.18	34828.5
24.4	497		447.802	111.741	447.802	419.979	447.802	737.703		400.08	438628	400.08	281695	400	31539.8		568.18	36320.4	578.985	42438.9	568.08	34822.6
24.42	431		449.569	89.4784	449.569	416.065	449.569	709.733		399.08	452449	399.08	346292	399	34954.7		568.08	36245.6	579.048	42423.3	567.98	34816.6
24.44	434		451.333	96.0666	451.333	412.16	451.333	728.874		398.08	387953	398.08	255181	398	31896.2		567.98	36223.2	579.112	42408.7	567.88	34811.2
24.46	461		453.097	85.3549	453.097	408.249	453.097	729.739		397.08	368462	397.08	214176	397	26455.7		567.88	36088.7	579.175	42395	567.78	34806
24.48	411		454.861	108.224	454.861	419.676	454.861	716.19		396.08	365538	396.08	207731	396	25820.9		567.78	35938.2	579.239	42381.9	567.68	34800.8
24.5	450		456.624	106.108	456.624	420.514	456.624	711.27		395.08	366917	395.08	205359	395	24965.9		567.68	36014.3	579.302	42369.3	567.58	34796
24.52	417		458.387	91.5324	458.387	418.462	458.387	699.643		394.08	364686	394.08	207246	394	24627.4		567.58	36078.7	579.365	42357.1	567.48	34791.3
24.54	423		460.15	94.2083	460.15	389.63	460.15	733.961		393.08	367160	393.08	207016	393	25048.8		567.48	36159.1	579.429	42345.7	567.38	34786
24.56	412		461.912	83.5154	461.912	418.22	461.912	724.269		392.08	366035	392.08	205659	392	25882.5		567.38	36067.1	579.492	42335.1	567.28	34780.9
24.58	431		463.676	81.4637	463.676	399.042	463.676	723.223		391.08	365053	391.08	206345	391	25507.3		567.28	36015.6	579.556	42325.6	567.18	34775.7
24.6	409		465.438	72.7605	465.438	413.345	465.438	713.624		390.08	360743	390.08	204884	390	25481.6		567.18	35909.1	579.619	42317.1	567.08	34771
24.62	437		467.199	91.7824	467.199	411.445	467.199	717.43		389.08	356699	389.08	204304	389	26463.2		567.08	35776	579.683	42309.5	566.98	34766.8
24.64	456		468.96	84.0803	468.96	406.702	468.96	711.706		388.08	353006	388.08	200909	388	25604.1		566.98	35649.5	579.746	42302.8	566.88	34763.6
24.66	414		470.721	82.1128	470.721	422.983	470.721	745.162		387.08	346852	387.08	198907	387	25726.9		566.88	35533.4	579.81	42297.1	566.78	34760.9
24.68	408		472.481	88.7394	472.481	411.548	472.481	732.749		386.08	344976	386.08	195151	386	25456.6		566.78	35378.3	579.873	42292.3	566.68	34758.1
24.7	427		474.241	75.284	474.241	417.299	474.241	714.582		385.08	338691	385.08	192286	385	23966.8		566.68	35440	579.936	42288.5	566.58	34754.8
24.72	471		476	84.7559	476	419.213	476	718.385		384.08	331396	384.08	191879	384	25427.4		566.58	35510.4	580	42285.6	566.48	34751.8
24.74	421		477.76	101.869	477.76	403.92	477.76	725.05		383.08	328051	383.08	189266	383	24545.4		566.48	35611	580.063	42283.3	566.38	34748.6
24.76	381		479.519	97.0107	479.519	410.619	479.519	721.213		382.08	322774	382.08	186006	382	25330.3		566.38	35580.5	580.127	42281.4	566.28	34745.1
24.78	404		481.277	95.996	481.277	412.563	481.277	729.824		381.08	314928	381.08	183789	381	24531.7		566.28	35623.4	580.19	42280.3	566.18	34741.9
24.8	423		483.035	73.9709	483.035	402.11	483.035	723.174		380.08	308415	380.08	182314	380	24095.5		566.18	35615	580.254	42279.8	566.08	34738.8
24.82	431		484.793	88.3105	484.793	396.461	484.793	709.85		379.08	304572	379.08	180929	379	24473		566.08	35459.9	580.317	42280.6	565.98	34735.4
24.84	447		486.551	89.286	486.551	407.11	486.551	714.728		378.08	303640	378.08	176682	378	24020.4		565.98	35385.1	580.38	42282.7	565.88	34732.6
24.86	461		488.308	73.9751	488.308	408.206	488.308	720.588		377.08	304692	377.08	178095	377	23712.4		565.88	35339.5	580.444	42286.9	565.78	34730.6
24.88	424		490.065	92.2292	490.065	403.546	490.065	698.625		376.08	340049	376.08	177930	376	24175.5		565.78	35175.4	580.507	42293.1	565.68	34728.8
24.9	430		491.822	97.0615	491.822	408.477	491.822	712.16		375.08	560529	375.08	216897	375	26707.4		565.68	35076	580.571	42301.5	565.58	34727.2
24.92	464		493.578	76.8878	493.578	401.864	493.578	686.281		374.08	572674	374.08	293140	374	29606		565.58	35042.8	580.634	42313.4	565.48	34726
24.94	442		495.334	79.7717	495.334	399.081	495.334	710.399		373.08	349832	373.08	259770	373	29510		565.48	35032.8	580.698	42327.8	565.38	34724.8
24.96	404		497.089	85.5478	497.089	411.702	497.089	705.657		372.08	298473	372.08	190414	372	26160.9		565.38	35079	580.761	42344.8	565.28	34723.2
24.98	434		498.844	94.2289	498.844	405.068	498.844	696.091		371.08	291809	371.08	171534	371	25607.3		565.28	35107.7	580.825	42364.7	565.18	34721.7
25	437		500.599	99.0725	500.599	402.289	500.599	702.917		370.08	340469	370.08	174568	370	24862.1		565.18	35088.7	580.888	42387.7	565.08	34720.4
25.02	482		502.354	67.2319	502.354	402.409	502.354	707.829		369.08	666003	369.08	231087	369	26284.4		565.08	34908.7	580.951	42414
25.04	403		504.108	98.1663	504.108	421.863	504.108	698.251		368.08	676312	368.08	341046	368	32777.5				581.015	42444.8
25.06	403		505.862	85.612	505.862	392.001	505.862	719.612		367.08	354729	367.08	292361	367	33187.7				581.078	42480.4
25.08	429		507.615	91.4241	507.615	410.493	507.615	701.296		366.08	274916	366.08	193139	366	27773.7				581.142	42520.9
25.1	429		509.369	90.4488	509.369	400.898	509.369	702.319		365.08	257808	365.08	162458	365	24114.6				581.205	42567.8
25.12	445		511.119	95.2778	511.119	402.911	511.119	701.394		364.08	250346	364.08	160605	364	23743.5				581.269	42622.6
25.14	442		512.872	89.4332	512.872	393.278	512.872	692.699		363.08	250880	363.08	157472	363	24423				581.332	42686.5
25.16	439		514.624	62.2291	514.624	384.602	514.624	709.225		362.08	248944	362.08	159304	362	22827.3				581.396	42761.6
25.18	449		516.376	109.756	516.376	406.984	516.376	728.675		361.08	250768	361.08	156813	361	23739.1				581.459	42850.8
25.2	452		518.128	110.699	518.128	421.611	518.128	710.259		360.08	249362	360.08	154784	360	24199				581.522	42956.2
25.22	430		519.879	88.3135	519.879	405.147	519.879	709.308		359.08	248831	359.08	155798	359	24088.7				581.586	43081.3
25.24	466		521.63	95.0567	521.63	389.631	521.63	687.936		358.08	248369	358.08	157758	358	23492.4				581.649	43233.1
25.26	394		523.38	81.3758	523.38	404.222	523.38	701.531		357.08	248461	357.08	157059	357	23974				581.713	43415.6
25.28	380		525.128	89.059	525.128	405.19	525.128	674.296		356.08	248141	356.08	156822	356	23946.7				581.776	43635.6
25.3	438		526.878	76.3226	526.878	401.284	526.878	702.437		355.08	247226	355.08	158019	355	24270.9				581.84	43904.4
25.32	374		528.628	115.058	528.628	402.223	528.628	689.759		354.08	248294	354.08	155464	354	23124.5				581.903	44231.4
25.34	434		530.377	95.4997	530.377	415.769	530.377	692.614		353.08	248896	353.08	157886	353	24474.9				581.966	44631.8
25.36	485		532.125	96.3229	532.125	405.999	532.125	670.227		352.08	249503	352.08	157574	352	24461.5				582.03	45125.5
25.38	479		533.874	94.2189	533.874	421.433	533.874	685.672		351.08	250537	351.08	157542	351	25079.8				582.093	45733.4
25.4	511		535.62	98.8796	535.62	392.255	535.62	694.296		350.08	250080	350.08	157407	350	24827.8				582.157	46486.7
25.42	522		537.368	96.7346	537.368	405.695	537.368	691.273		349.08	249287	349.08	158827	349	23880.2				582.22	47421.7
25.44	484		539.115	86.8427	539.115	407.485	539.115	685.341		348.08	250288	348.08	157336	348	25368.8				582.284	48578.2
25.46	491		540.863	104.959	540.863	411.189	540.863	694.86		347.08	251108	347.08	159385	347	25003.3				582.347	50010.8
25.48	470		542.609	94.1056	542.609	411.991	542.609	706.282		346.08	251009	346.08	159448	346	24456.8				582.411	51761.9
25.5	411		544.354	95.808	544.354	387.768	544.354	693.613		345.08	250699	345.08	159292	345	24205.6				582.474	53862.8
25.52	388		546.1	94.6417	546.1	410.751	546.1	695.419		344.08	251073	344.08	157976	344	24626.4				582.537	56309.1
25.54	408		547.846	101.193	547.846	418.342	547.846	680.905		343.08	250719	343.08	159693	343	24027.8				582.601	58990.6
25.56	415		549.591	99.1152	549.591	406.741	549.591	699.087		342.08	251087	342.08	158078	342	24031.9				582.664	61697.5
25.58	411		551.334	79.7753	551.334	389.409	551.334	656.779		341.08	252636	341.08	159324	341	25250.2				582.728	64148.4
25.6	433		553.079	111.322	553.079	404.727	553.079	685.529		340.08	251370	340.08	158658	340	25509.5				582.791	66128.4
25.62	428		554.824	101.584	554.824	395.084	554.824	676.836		339.08	251949	339.08	160810	339	25040.1				582.855	67649.8
25.64	424		556.568	94.7151	556.568	394.063	556.568	678.687		338.08	254611	338.08	161234	338	25855.4				582.918	68871.7
25.66	397		558.31	108.914	558.31	408.355	558.31	676.692		337.08	251985	337.08	161070	337	25170				582.981	69945.1
25.68	422		560.053	93.4036	560.053	414.953	560.053	693.834		336.08	252793	336.08	160700	336	24682.1				583.045	70882.1
25.7	396		561.796	90.3503	561.796	403.368	561.796	688.949		335.08	252845	335.08	162085	335	24447.4				583.108	71534.3
25.72	416		563.537	89.2231	563.537	393.724	563.537	691.726		334.08	253840	334.08	160077	334	24590.4				583.172	71699.8
25.74	434		565.28	110.081	565.28	412.761	565.28	686.875		333.08	253766	333.08	162023	333	25619.5				583.235	71207.8
25.76	418		567.022	96.5803	567.022	405.078	567.022	680.139		332.08	253623	332.08	162464	332	24382.5				583.299	70016.6
25.78	399		568.762	107.927	568.762	396.471	568.762	690.604		331.08	252942	331.08	162807	331	24347				583.362	68211.4
25.8	418		570.503	88.752	570.503	409.834	570.503	677.222		330.08	255250	330.08	161655	330	24425.6				583.426	65977.3
25.82	391		572.244	102.038	572.244	403.168	572.244	706.797		329.08	254436	329.08	161108	329	26104.8				583.489	63540.6
25.84	414		573.983	106.741	573.983	424.186	573.983	685.792		328.08	254756	328.08	162069	328	25594.4				583.552	61084.6
25.86	407		575.723	101.898	575.723	405.113	575.723	689.602		327.08	254363	327.08	161019	327	26028.5				583.616	58761.2
25.88	373		577.464	90.3653	577.464	414.672	577.464	702.954		326.08	252833	326.08	162704	326	24867				583.679	56658.1
25.9	355		579.201	101.734	579.201	407.992	579.201	686.706		325.08	255718	325.08	160158	325	24787				583.743	54801.7
25.92	396		580.941	108.316	580.941	409.89	580.941	691.449		324.08	254734	324.08	161224	324	25873.6				583.806	53210
25.94	458		582.678	92.9338	582.678	405.095	582.678	692.363		323.08	254364	323.08	160164	323	25381.2				583.87	51864.7
25.96	437		584.417	104.261	584.417	429.864	584.417	692.315		322.08	255370	322.08	160393	322	26230.1				583.933	50738.7
25.98	418		586.155	98.4124	586.155	421.237	586.155	693.218		321.08	256107	321.08	160923	321	26376.7				583.997	49810.4
26	436		587.891	98.2935	587.891	404.996	587.891	681.732		320.08	255748	320.08	161445	320	26104				584.06	49049
26.02	401		589.629	97.2366	589.629	434.529	589.629	679.794		319.08	256883	319.08	160532	319	26222.5				584.123	48428.6
26.04	365		591.365	112.404	591.365	408.799	591.365	692.167		318.08	256466	318.08	164133	318	26391.8				584.187	47928.2
26.06	394		593.102	112.342	593.102	409.779	593.102	686.446		317.08	257488	317.08	164008	317	26960.3				584.25	47526
26.08	376		594.839	94.1783	594.839	415.54	594.839	684.546		316.08	258591	316.08	163713	316	26219.5				584.314	47207.7
26.1	383		596.573	84.5932	596.573	420.355	596.573	699.817		315.08	257560	315.08	164130	315	26319.1				584.377	46959.4
26.12	414		598.309	90.2649	598.309	407.042	598.309	700.782		314.08	259199	314.08	164372	314	26079				584.441	46769.6
26.14	392		600.043	90.207	600.043	426.161	600.043	697.925		313.08	260543	313.08	168691	313	26787.1				584.504	46630.8
26.16	386		601.779	109.233	601.779	423.329	601.779	687.427		312.08	260969	312.08	170337	312	26827.1				584.567	46536.1
26.18	381		603.512	88.1711	603.512	407.13	603.512	696.016		311.08	260081	311.08	169153	311	27546.3				584.631	46482.5
26.2	380		605.247	127.255	605.247	410.978	605.247	699.837		310.08	263954	310.08	170272	310	27524.5				584.694	46467.7
26.22	385		606.979	101.417	606.979	421.513	606.979	682.651		309.08	265196	309.08	172621	309	27516.8				584.758	46491.7
26.24	383		608.714	91.8007	608.714	429.178	608.714	696.971		308.08	264322	308.08	169796	308	27517.4				584.821	46555.4
26.26	431		610.445	95.536	610.445	426.317	610.445	683.582		307.08	263219	307.08	172327	307	26950.1				584.885	46661.2
26.28	392		612.179	98.2866	612.179	438.698	612.179	688.316		306.08	262951	306.08	170417	306	26792.8				584.948	46814.3
26.3	393		613.91	99.0922	613.91	421.444	613.91	701.609		305.08	262995	305.08	168690	305	26944.3				585.012	47019.1
26.32	405		615.643	81.7493	615.643	408.947	615.643	679.578		304.08	258453	304.08	167469	304	27154.2				585.075	47281.3
26.34	418		617.373	95.8595	617.373	447.899	617.373	691.869		303.08	258102	303.08	162796	303	27749.4				585.138	47608.7
26.36	438		619.106	101.377	619.106	398.26	619.106	711.752		302.08	254568	302.08	158956	302	27325				585.202	48006
26.38	389		620.836	97.3889	620.836	418.146	620.836	691.67		301.08	251341	301.08	153551	301	26834.5				585.265	48479.1
26.4	438		622.567	82.0202	622.567	417.115	622.567	681.136		300.08	248652	300.08	150077	300	26383.1				585.329	49031.2
26.42	425		624.296	90.4323	624.296	408.504	624.296	688.675		299.08	243132	299.08	143544	299	26240.4				585.392	49659.6
26.44	442		626.027	105.489	626.027	430.291	626.027	670.574		298.08	239566	298.08	138333	298	25527.6				585.456	50361.6
26.46	428		627.756	111.984	627.756	428.326	627.756	702.787		297.08	236321	297.08	134411	297	24828.7				585.519	51127.4
26.48	470		629.484	94.749	629.484	431.094	629.484	697.017		296.08	231144	296.08	128939	296	24282.1				585.582	51941.3
26.5	442		631.214	90.7978	631.214	428.163	631.214	717.789		295.08	229907	295.08	124233	295	23952.5				585.646	52789.3
26.52	449		632.941	102.011	632.941	429.026	632.941	694.96		294.08	224517	294.08	119076	294	24870.3				585.709	53646.3
26.54	443		634.671	81.032	634.671	434.639	634.671	690.158		293.08	223896	293.08	117623	293	23713.7				585.773	54490.3
26.56	511		636.398	116.88	636.398	418.502	636.398	694.841		292.08	223865	292.08	116461	292	22791.6				585.836	55301.3
26.58	522		638.124	106.361	638.124	443.088	638.124	695.752		291.08	223395	291.08	117258	291	23549.7				585.9	56055.9
26.6	654		639.852	96.8029	639.852	448.756	639.852	694.779		290.08	222704	290.08	117107	290	23107.3				585.963	56738.8
26.66	712		641.578	130.767	641.578	426.983	641.578	707.996		289.08	230097	289.08	119013	289	23537.2				586.027	57335.3
26.68	676		643.304	89.978	643.304	426.961	643.304	714.578		288.08	270642	288.08	159510	288	28034				586.09	57833.8
26.7	711		645.031	94.5889	645.031	438.272	645.031	711.689		287.08	321054	287.08	228760	287	35250.7				586.153	58228.8
26.72	637		646.756	90.6849	646.756	433.501	646.756	711.633		286.08	434291	286.08	332841	286	49194.1				586.217	58513.5
26.74	575		648.483	110.421	648.483	434.415	648.483	702.137		285.08	588376	285.08	553608	285	66709.2				586.28	58685.4
26.76	537		650.207	125.454	650.207	449.536	650.207	725.742		284.08	496498	284.08	510316	284	68020.8				586.344	58743.1
26.78	545		651.931	109.335	651.931	442.018	651.931	724.809		283.08	275369	283.08	213168	283	44173.8				586.407	58685.5
26.8	510		653.656	107.425	653.656	421.293	653.656	689.861		282.08	221346	282.08	119995	282	26479.3				586.471	58513.6
26.82	528		655.38	118.782	655.38	442.204	655.38	693.689		281.08	214988	281.08	106617	281	23374.4				586.534	58228.6
26.84	517		657.103	97.0147	657.103	442.313	657.103	698.47		280.08	210796	280.08	104000	280	22714.3				586.598	57837
26.86	525		658.825	117.842	658.825	467.038	658.825	694.719		279.08	209947	279.08	100917	279	21944.1				586.661	57344.3
26.88	556		660.55	122.551	660.55	425.41	660.55	700.425		278.08	210432	278.08	100858	278	22957.8				586.724	56761.3
26.9	515		662.272	89.3208	662.272	447.247	662.272	716.544		277.08	210495	277.08	99352.7	277	21977.9				586.788	56104.9
26.92	501		663.993	112.004	663.993	444.428	663.993	707.06		276.08	209025	276.08	99805.8	276	22339.7				586.851	55389.1
26.94	542		665.717	109.096	665.717	442.559	665.717	715.592		275.08	209812	275.08	100232	275	21958.1				586.915	54638.5
26.96	520		667.438	87.2376	667.438	424.59	667.438	736.474		274.08	208997	274.08	99733.7	274	21306				586.978	53876.4
26.98	516		669.158	121.373	669.158	432.259	669.158	718.499		273.08	209508	273.08	98205.5	273	21178.2				587.042	53120.5
27	564		670.879	80.5696	670.879	455.168	670.879	712.877		272.08	211087	272.08	100160	272	22569.8				587.105	52395.3
27.02	498		672.601	103.402	672.601	444.882	672.601	708.219		271.08	209857	271.08	100377	271	23382.1				587.168	51716.1
27.04	549		674.32	120.583	674.32	447.911	674.32	713.078		270.08	209714	270.08	99242.9	270	22404.8				587.232	51093.9
27.06	530		676.04	104.457	676.04	451.891	676.04	719.846		269.08	209003	269.08	100652	269	22503.7				587.295	50538.7
27.08	571		677.759	93.0471	677.759	465.383	677.759	737.091		268.08	210421	268.08	100355	268	22726.9				587.359	50051.3
27.1	561		679.478	114.019	679.478	438.792	679.478	703.776		267.08	210344	267.08	100679	267	21956				587.422	49632.2
27.12	567		681.198	104.442	681.198	467.471	681.198	709.52		266.08	209465	266.08	99879.3	266	22678.1				587.486	49278.4
27.14	569		682.916	95.7878	682.916	469.408	682.916	707.608		265.08	209565	265.08	100210	265	21859.2				587.549	48981.6
27.16	569		684.634	99.5223	684.634	473.231	684.634	713.316		264.08	209604	264.08	100472	264	22054.4				587.613	48737.1
27.18	562		686.351	122.338	686.351	474.189	686.351	731.426		263.08	212481	263.08	99955.2	263	22507.1				587.676	48537.8
27.2	575		688.068	113.672	688.068	470.384	688.068	721.872		262.08	211237	262.08	98839.8	262	23428.7				587.739	48376.6
27.22	565		689.787	112.647	689.787	473.269	689.787	741.905		261.08	210267	261.08	99525.7	261	23596.6				587.803	48248.4
27.24	607		691.503	123.074	691.503	468.52	691.503	744.764		260.08	209371	260.08	100556	260	22726.4				587.866	48146.9
27.26	595		693.22	100.087	693.22	474.252	693.22	760.97		259.08	210844	259.08	99919.3	259	22376.6				587.93	48067.6
27.28	543		694.935	107.614	694.935	462.772	694.935	720.847		258.08	210783	258.08	100637	258	22345.3				587.993	48006.5
27.3	605		696.651	92.2164	696.651	482.737	696.651	740.81		257.08	210174	257.08	99181.6	257	23003.7				588.057	47960
27.32	556		698.366	112.097	698.366	472.164	698.366	754.071		256.08	211489	256.08	100258	256	22405				588.12	47926.2
27.34	600		700.081	81.4676	700.081	478.773	700.081	755.902		255.08	210355	255.08	99670.2	255	23077.7				588.184	47902
27.36	617		701.797	94.7107	701.797	470.177	701.797	746.335		254.08	210993	254.08	99990.5	254	22192.3				588.247	47884.8
27.38	606		703.511	125.136	703.511	494.98	703.511	762.534		253.08	211542	253.08	98702.9	253	22198.7				588.31	47872.5
27.4	620		705.225	98.4008	705.225	458.815	705.225	748.259		252.08	210997	252.08	99278.8	252	23386.4				588.374	47864
27.42	636		706.939	98.3433	706.939	477.924	706.939	789.268		251.08	211265	251.08	98825	251	22630.5				588.437	47857.9
27.44	628		708.652	79.1902	708.652	467.438	708.652	761.598		250.08	211234	250.08	98587.8	250	22403.6				588.501	47853.9
27.46	638		710.365	91.4558	710.365	493.106	710.365	772.001		249.08	209151	249.08	101433	249	23072.6				588.564	47851.4
27.48	638		712.077	100.807	712.077	490.102	712.077	748.999		248.08	211945	248.08	99635.1	248	23450.4				588.628	47849.7
27.5	637		713.789	112.01	713.789	492.756	713.789	753.585		247.08	210849	247.08	99554.4	247	23093.5				588.691	47848.8
27.52	595		715.501	107.967	715.501	471.621	715.501	752.439		246.08	210329	246.08	100191	246	22963.8				588.754	47848.7
27.54	594		717.213	107.733	717.213	478.065	717.213	778.827		245.08	211780	245.08	98338.2	245	22714.7				588.818	47850.1
27.56	601		718.924	91.3915	718.924	465.55	718.924	771.988		244.08	211487	244.08	99809.5	244	22150.9				588.881	47852.3
27.58	639		720.635	107.308	720.635	484.344	720.635	756.655		243.08	212439	243.08	99670.2	243	22066.9				588.945	47854.7
27.6	601		722.346	127.942	722.346	457.681	722.346	770.707		242.08	210726	242.08	98361.3	242	22812.4				589.008	47857.5
27.62	603		724.056	99.3566	724.056	477.416	724.056	786.633		241.08	210757	241.08	99322.8	241	23446.1				589.072	47860.9
27.64	608		725.766	116.188	725.766	482.944	725.766	748.659		240.08	211342	240.08	99401.9	240	23438.2				589.135	47863.8
27.66	576		727.476	99.9407	727.476	476.192	727.476	777.809		239.08	210915	239.08	99480.2	239	23130.1				589.199	47866.4
27.68	610		729.185	106.383	729.185	470.413	729.185	755.022		238.08	212466	238.08	99350.7	238	23423.5				589.262	47868.8
27.7	566		730.894	122.275	730.894	459.009	730.894	774.742		237.08	211685	237.08	100059	237	23532.4				589.325	47870.4
27.72	589		732.602	126.864	732.602	456.134	732.602	762.41		236.08	211519	236.08	99602.8	236	23890.1				589.389	47871.8
27.74	560		734.311	108.842	734.311	462.72	734.311	760.485		235.08	211773	235.08	100409	235	24373.5				589.452	47873.4
27.76	599		736.019	96.4974	736.019	440.09	736.019	768.954		234.08	211554	234.08	98743.6	234	23042.9				589.516	47874.6
27.78	576		737.727	122.826	737.727	454.249	737.727	757.625		233.08	211672	233.08	100518	233	23481.2				589.579	47875.5
27.8	609		739.434	105.772	739.434	472.179	739.434	769.873		232.08	212141	232.08	99433.4	232	23420.2				589.643	47876
27.82	564		741.141	125.492	741.141	453.32	741.141	759.479		231.08	213405	231.08	99417	231	23596				589.706	47877.7
27.84	635		742.848	129.167	742.848	473.114	742.848	756.617		230.08	212750	230.08	99892.8	230	23344.8				589.769	47881.3
27.86	649		744.554	153.57	744.554	437.258	744.554	755.628		229.08	212412	229.08	98636.6	229	23926.1				589.833	47882.8
27.88	594		746.26	119.502	746.26	448.532	746.26	748.025		228.08	211944	228.08	99693.7	228	23901.1				589.896	47883.8
27.9	591		747.966	135.381	747.966	445.65	747.966	751.72		227.08	214097	227.08	99793.8	227	23105.7				589.96	47884.7
27.92	544		749.671	114.508	749.671	441.821	749.671	758.229		226.08	216440	226.08	100740	226	24356.2				590.023	47890.8
27.94	557		751.376	121.899	751.376	446.472	751.376	737.435		225.08	214397	225.08	99405	225	24146.1
27.96	597		753.081	128.364	753.081	451.141	753.081	726.085		224.08	213450	224.08	100839	224	23541.3
27.98	590		754.786	141.453	754.786	432.318	754.786	722.299		223.08	211362	223.08	99939.6	223	24192
28	527		756.488	134.825	756.488	443.66	756.488	722.315		222.08	212370	222.08	99149.7	222	26088.3
28.02	537		758.191	107.518	758.191	443.755	758.191	734.614		221.08	212019	221.08	97893.9	221	24681.5
28.04	509		759.895	124.511	759.895	439.171	759.895	714.91		220.08	211689	220.08	99522.4	220	22499.4
28.06	517		761.598	134.943	761.598	446.862	761.598	730.094		219.08	210689	219.08	99026.7	219	24167.7
28.08	514		763.301	105.731	763.301	430.011	763.301	722.639		218.08	212190	218.08	99865.2	218	23951.1
28.1	534		765.004	146.385	765.004	427.292	765.004	722.718		217.08	212169	217.08	98870.8	217	23883.4
28.12	529		766.706	130.335	766.706	423.602	766.706	693.466		216.08	211905	216.08	98268.1	216	24582.7
28.14	543		768.406	123.706	768.406	437.862	768.406	711.469		215.08	211368	215.08	99811.3	215	23485.5
28.16	519		770.107	135.038	770.107	437.927	770.107	692.57		214.08	212279	214.08	99142.1	214	24522.5
28.18	520		771.808	119.868	771.808	423.788	771.808	724.774		213.08	212329	213.08	98653.7	213	23849.6
28.2	522		773.509	100.905	773.509	414.38	773.509	705.868		212.08	213175	212.08	99203.5	212	24564.9
28.22	522		775.21	111.307	775.21	422.026	775.21	684.112		211.08	211056	211.08	99545.2	211	24295.5
28.24	493		776.908	104.665	776.908	437.274	776.908	694.57		210.08	211800	210.08	98074.3	210	24624.5
28.26	493		778.608	135.013	778.608	414.604	778.608	713.581		209.08	211523	209.08	98317.7	209	24745.2
28.28	504		780.308	119.836	780.308	431.763	780.308	697.495		208.08	213929	208.08	98537.6	208	25178.9
28.3	501		782.007	127.41	782.007	419.486	782.007	701.317		207.08	213026	207.08	98921.7	207	24608
28.32	509		783.706	124.503	783.706	427.11	783.706	696.569		206.08	213181	206.08	99094.8	206	23595.5
28.34	444		785.403	113.95	785.403	428.989	785.403	695.584		205.08	211707	205.08	99309	205	25066.4
28.36	474		787.101	140.358	787.101	411.841	787.101	697.412		204.08	212592	204.08	98117.7	204	25699.2
28.38	493		788.799	106.004	788.799	417.432	788.799	687.83		203.08	213029	203.08	98237.8	203	24717.7
28.4	471		790.497	120.942	790.497	422.045	790.497	687.723		202.08	212943	202.08	98805.5	202	24703
28.42	495		792.192	113.142	792.192	410.564	792.192	682.884		201.08	212290	201.08	97773.8	201	24769.8
28.44	480		793.889	123.338	793.889	405.738	793.889	696.03		200.08	213178	200.08	99145.9	200	23863.5
28.46	503		795.586	92.9153	795.586	423.616	795.586	685.552		199.08	213701	199.08	99600.3	199	24824.8
28.48	470		797.281	111.651	797.281	430.157	797.281	676.986		198.08	212772	198.08	100580	198	26680.1
28.5	477		798.977	113.378	798.977	431.973	798.977	692.026		197.08	213750	197.08	101416	197	25336.8
28.52	455		800.673	118.864	800.673	411.135	800.673	692.891		196.08	212031	196.08	98699.6	196	25766.8
28.54	465		802.366	127.153	802.366	420.474	802.366	680.548		195.08	212351	195.08	98037	195	26620.9
28.56	457		804.061	121.293	804.061	416.606	804.061	696.474		194.08	212803	194.08	99112.4	194	26073.7
28.58	466		805.756	104.159	805.756	404.283	805.756	718.031		193.08	213761	193.08	97270.5	193	25287.5
28.6	439		807.449	127.525	807.449	414.577	807.449	706.663		192.08	212434	192.08	99656.6	192	25661.8
28.62	464		809.143	109.532	809.143	410.788	809.143	698.153		191.08	212278	191.08	99388.7	191	26241.7
28.64	491		810.837	119.781	810.837	419.247	810.837	682.141		190.08	213774	190.08	98249.1	190	25195.3
28.66	436		812.528	150.713	812.528	414.539	812.528	698.1		189.08	214986	189.08	97244.6	189	25086.3
28.68	450		814.221	108.27	814.221	413.562	814.221	672.669		188.08	212502	188.08	99091.9	188	25377.3
28.7	460		815.914	138.143	815.914	425.687	815.914	653.809		187.08	212921	187.08	99093	187	25355.6
28.72	437		817.605	105.026	817.605	419.902	817.605	681.871		186.08	213348	186.08	97741.2	186	25204
28.74	434		819.297	115.047	819.297	422.523	819.297	701.401		185.08	215045	185.08	97684.7	185	25472.1
28.76	462		820.987	136.251	820.987	426.994	820.987	681.574		184.08	212288	184.08	98127	184	25909.9
28.78	476		822.679	131.26	822.679	426.802	822.679	700.118		183.08	212481	183.08	97937	183	24217.4
28.8	454		824.37	127.267	824.37	423.856	824.37	683.189		182.08	212208	182.08	98074.1	182	23844.8
28.82	451		826.059	118.68	826.059	404.183	826.059	685.908		181.08	211689	181.08	98133.2	181	25327.4
28.84	430		827.75	128.798	827.75	409.741	827.75	694.249		180.08	211738	180.08	98246.7	180	26056
28.86	459		829.438	121.24	829.438	392.955	829.438	693.289		179.08	211748	179.08	96416.4	179	24427.8
28.88	475		831.129	129.547	831.129	424.654	831.129	670.901		178.08	212093	178.08	98791.5	178	25874.7
28.9	479		832.816	114.558	832.816	420.007	832.816	684.871		177.08	211593	177.08	97502.1	177	25281
28.92	471		834.506	129.404	834.506	406.041	834.506	673.675		176.08	210816	176.08	96598.2	176	25972
28.94	426		836.193	126.55	836.193	392.081	836.193	682.994		175.08	213108	175.08	97387.1	175	26466.1
28.96	470		837.882	135.839	837.882	400.511	837.882	679.272		174.08	213198	174.08	98144.2	174	27579.9
28.98	436		839.57	121.835	839.57	408.966	839.57	675.56		173.08	214553	173.08	98441.9	173	30499.6
29	458		841.256	118.111	841.256	416.514	841.256	683.994		172.08	216234	172.08	97239.7	172	33771.2
29.02	483		842.944	129.348	842.944	415.68	842.944	691.515		171.08	216324	171.08	98272.2	171	32529.5
29.04	471		844.63	120.043	844.63	401.764	844.63	683.159		170.08	216393	170.08	100421	170	28337.1
29.06	454		846.315	132.247	846.315	382.214	846.315	677.6		169.08	215302	169.08	98241.3	169	27906.9
29.08	488		848.002	105.141	848.002	401.027	848.002	677.649		168.08	214844	168.08	97489.8	168	26302.8
29.1	444		849.686	114.541	849.686	397.376	849.686	678.636		167.08	212885	167.08	98061.6	167	24986.5
29.12	489		851.373	137.089	851.373	412.48	851.373	682.439		166.08	211837	166.08	97340.1	166	24668.6
29.14	482		853.057	151.234	853.057	403.21	853.057	692.824		165.08	211495	165.08	96750	165	23536.7
29.16	474		854.742	132.534	854.742	395.81	854.742	676.927		164.08	210771	164.08	96786.1	164	25420.3
29.18	411		856.426	132.62	856.426	410.976	856.426	671.352		163.08	214448	163.08	96798	163	24482.2
29.2	462		858.111	146.838	858.111	401.703	858.111	659.179		162.08	217020	162.08	97755.3	162	24634.4
29.22	497		859.793	128.104	859.793	403.721	859.793	683.737		161.08	216401	161.08	98436.1	161	24573.8
29.24	519		861.478	153.667	861.478	413.287	861.478	660.23		160.08	212227	160.08	96783.1	160	25759.1
29.26	545		863.16	108.441	863.16	400.199	863.16	677.277		159.08	211795	159.08	96363.2	159	25533.6
29.28	638		864.841	127.389	864.841	399.362	864.841	674.498		158.08	211099	158.08	95919.7	158	24816.5
29.42	881		866.525	116.078	866.525	385.266	866.525	667.921		157.08	209145	157.08	96089.5	157	25510
29.44	742		868.206	129.337	868.206	407.101	868.206	676.467		156.08	209447	156.08	95086.1	156	25592.1
29.46	629		869.887	118.914	869.887	394.854	869.887	682.169		155.08	211102	155.08	95625	155	26115.8
29.48	534		871.569	137.823	871.569	392.054	871.569	681.233		154.08	213059	154.08	96909.2	154	25946.8
29.5	542		873.249	116.93	873.249	414.814	873.249	664.18		153.08	215302	153.08	98410.3	153	27104.5
29.52	489		874.931	107.38	874.931	389.248	874.931	659.429		152.08	216134	152.08	98200.6	152	27343.7
29.54	527		876.611	113.914	876.611	410.084	876.611	693.506		151.08	212500	151.08	96668.2	151	26077
29.56	453		878.29	116.641	878.29	404.381	878.29	677.369		150.08	210032	150.08	96243.8	150	26025.6
29.58	470		879.971	110.829	879.971	408.137	879.971	673.538		149.08	210109	149.08	94976.6	149	25873.2
29.6	459		881.65	122.989	881.65	416.61	881.65	661.186		148.08	211595	148.08	96142.2	148	26124.5
29.62	458		883.328	106.751	883.328	421.284	883.328	690.46		147.08	209870	147.08	95553.7	147	26007.1
29.64	477		885.008	115.103	885.008	408.93	885.008	686.612		146.08	211304	146.08	95601.1	146	25305
29.66	471		886.685	137.62	886.685	405.092	886.685	667.647		145.08	211430	145.08	95160.5	145	26181
29.68	429		888.363	140.283	888.363	403.149	888.363	680.815		144.08	210862	144.08	95267.3	144	26956.7
29.7	403		890.04	119.35	890.04	408.765	890.04	668.486		143.08	209406	143.08	95951.4	143	26943.6
29.72	431		891.719	132.416	891.719	409.666	891.719	681.65		142.08	208916	142.08	95834.7	142	26739.4
29.74	441		893.395	117.182	893.395	395.48	893.395	679.716		141.08	211395	141.08	95597	141	27912.6
29.76	429		895.071	130.255	895.071	391.68	895.071	687.217		140.08	211688	140.08	95433	140	27132.6
29.78	399		896.749	130.12	896.749	397.31	896.749	688.114		139.08	209090	139.08	96464.6	139	27405.1
29.8	400		898.424	132.804	898.424	406.699	898.424	660.732		138.08	210018	138.08	95489.2	138	26453.6
29.82	447		900.099	131.697	900.099	409.473	900.099	663.508		137.08	210356	137.08	95119.7	137	27510.5
29.84	422		901.774	142.8	901.774	399.984	901.774	670.034		136.08	210651	136.08	95971.6	136	27219.6
29.86	414		903.449	122.811	903.449	389.546	903.449	664.308		135.08	211713	135.08	95031.1	135	26975.7
29.88	443		905.125	139.471	905.125	402.595	905.125	661.397		134.08	210080	134.08	95137.3	134	27644.2
29.9	444		906.799	117.586	906.799	401.518	906.799	679.125		133.08	211258	133.08	96842.2	133	26517.2
29.92	433		908.472	124.794	908.472	386.374	908.472	677.12		132.08	211498	132.08	95591.2	132	27679
29.94	448		910.146	135.726	910.146	397.477	910.146	666.695		131.08	211261	131.08	94761.6	131	28263.3
29.96	470		911.821	117.666	911.821	379.582	911.821	671.26		130.08	208974	130.08	96000.4	130	27001
29.98	375		913.493	144.497	913.493	395.362	913.493	681.432		129.08	208743	129.08	94815.4	129	27560.5
30	428		915.166	143.32	915.166	396.203	915.166	658.011		128.08	209986	128.08	95007	128	26826.7
30.02	433		916.838	120.731	916.838	391.468	916.838	658.88		127.08	208806	127.08	94354.3	127	26610.1
30.04	430		918.509	111.234	918.509	398.864	918.509	676.526		126.08	208650	126.08	94071.2	126	24981.5
30.06	426		920.181	125.967	920.181	396.944	920.181	683.912		125.08	208062	125.08	93627.9	125	26312
30.08	446		921.852	119.275	921.852	388.51	921.852	665.229		124.08	208223	124.08	93208	124	26240
30.1	431		923.524	116.31	923.524	383.805	923.524	669.821		123.08	209082	123.08	92710.3	123	26428.8
30.12	457		925.195	131.014	925.195	386.544	925.195	679.987		122.08	211002	122.08	94071.9	122	25446.9
30.14	442		926.865	128.061	926.865	380.925	926.865	662.272		121.08	208095	121.08	93988.1	121	25667.2
30.16	458		928.535	129.778	928.535	381.827	928.535	660.373		120.08	209427	120.08	94367.2	120	25543.9
30.18	489		930.204	138.03	930.204	375.318	930.204	697.497		119.08	209172	119.08	93944.4	119	27029.8
30.2	496		931.874	119.383	931.874	395.766	931.874	677.982		118.08	209216	118.08	93300	118	26399.1
30.22	519		933.542	128.637	933.542	386.513	933.542	658.478		117.08	207937	117.08	94368	117	26506.5
30.24	584		935.211	133.279	935.211	388.425	935.211	678.012		116.08	208469	116.08	93822.8	116	26494
30.26	543		936.879	143.528	936.879	378.262	936.879	677.115		115.08	208140	115.08	92964	115	27439.4
30.28	563		938.549	143.563	938.549	389.496	938.549	654.817		114.08	208860	114.08	92381.3	114	28537
30.3	517		940.217	132.425	940.217	375.603	940.217	659.497		113.08	209990	113.08	93118.7	113	28206
30.32	534		941.884	129.653	941.884	395.233	941.884	650.203		112.08	208970	112.08	93564.3	112	28816.9
30.34	513		943.551	125.003	943.551	386.911	943.551	676.324		111.08	208661	111.08	93505.2	111	26402.9
30.36	491		945.218	148.321	945.218	378.572	945.218	668.886		110.08	206626	110.08	93061	110	26016.9
30.38	495		946.884	120.325	946.884	382.353	946.884	680.101		109.08	204820	109.08	92438.6	109	23452.1
30.4	465		948.55	107.238	948.55	379.598	948.55	644.644		108.08	204868	108.08	90675.8	108	20257.1
30.42	443		950.216	110.015	950.216	387.113	950.216	671.731		107.08	203565	107.08	90601.9	107	16827.6
30.44	449		951.882	118.401	951.882	360.067	951.882	668.009		106.08	201703	106.08	89853.5	106	15824.5
30.46	449		953.547	115.578	953.547	382.535	953.547	666.153		105.08	201186	105.08	89362.9	105	16084
30.48	405		955.212	114.622	955.212	374.165	955.212	671.776		104.08	201631	104.08	88673.2	104	15839.9
30.5	418		956.876	139.852	956.876	397.589	956.876	663.37		103.08	203513	103.08	90676	103	16523
30.52	404		958.54	118.311	958.54	392.02	958.54	668.056		102.08	207338	102.08	91320.3	102	16804
30.54	417		960.204	106.112	960.204	373.342	960.204	664.32		101.08	207181	101.08	91984	101	17159.2
30.56	418		961.868	139.786	961.868	393.977	961.868	652.156		100.08	203015	100.08	89905.2	100	16327.9
30.58	412		963.531	109.806	963.531	366.866	963.531	664.341		99.08	204636	99.08	90920.9	99	16140.4
30.6	406		965.194	121.985	965.194	390.345	965.194	646.557		98.08	205264	98.08	91986	98	15773.9
30.62	412		966.855	134.2	966.855	373.541	966.855	670.019		97.08	206091	97.08	91684.4	97	15754.4
30.64	424		968.517	150.2	968.517	367.044	968.517	662.552		96.08	204250	96.08	91221.9	96	16134.7
30.66	417		970.179	138.992	970.179	385.895	970.179	665.406		95.08	201770	95.08	89659.6	95	16068
30.68	441		971.841	125.868	971.841	388.786	971.841	664.496		94.08	199925	94.08	88898.2	94	16641.4
30.7	457		973.503	117.394	973.503	389.775	973.503	670.15		93.08	199706	93.08	88590.5	93	16441.4
30.72	465		975.164	126.731	975.164	370.99	975.164	663.56		92.08	198690	92.08	87928.6	92	15876
30.74	438		976.825	127.554	976.825	387.899	976.825	663.529		91.08	198180	91.08	87742.6	91	16538.5
30.76	465		978.485	123.637	978.485	365.308	978.485	653.144		90.08	199419	90.08	88545.6	90	16373.3
30.78	529		980.145	133.788	980.145	378.415	980.145	649.335		89.08	197920	89.08	87848.9	89	16312.8
30.8	519		981.805	127.033	981.805	381.182	981.805	653.977		88.08	197777	88.08	87949.4	88	16312.4
30.82	550		983.463	142.814	983.463	382.079	983.463	667.063		87.08	197281	87.08	87642	87	17511.5
30.84	759		985.122	115.467	985.122	384.861	985.122	642.637		86.08	197462	86.08	86986.8	86	16366.8
30.96	1047		986.781	111.582	986.781	380.147	986.781	639.791		85.08	198828	85.08	86864.5	85	16317.6
31.04	759		988.44	142.363	988.44	368.873	988.44	658.496		84.08	199493	84.08	87252.4	84	16191.9
31.06	586		990.098	135.629	990.098	363.217	990.098	654.698		83.08	198582	83.08	87177.3	83	17035.2
31.08	501		991.756	122.32	991.756	377.207	991.756	678.035		82.08	197510	82.08	86673.9	82	16846.8
31.1	453		993.412	114.619	993.412	370.591	993.412	648.958		81.08	197084	81.08	87116.8	81	16222
31.12	424		995.069	116.264	995.069	369.586	995.069	668.51		80.08	196992	80.08	86976.2	80	16777
31.14	437		996.726	132.847	996.726	388.189	996.726	681.495		79.08	196284	79.08	87003.2	79	17755.6
31.16	399		998.383	131.693	998.383	375.988	998.383	651.559		78.08	196626	78.08	86219.3	78	17427.2
31.18	408		1000.04	136.142	1000.04	406.685	1000.04	666.411		77.08	196137	77.08	86039.4	77	17229.3
31.2	395		1001.69	139.644	1001.69	382.381	1001.69	646.778		76.08	196148	76.08	85689.1	76	17619.1
31.22	437		1003.35	136.6	1003.35	376.713	1003.35	657.875		75.08	195911	75.08	86718.6	75	17296.2
31.24	449		1005.01	118.653	1005.01	377.544	1005.01	664.288		74.08	194839	74.08	86056.9	74	17298.9
31.26	448		1006.66	128.565	1006.66	389.494	1006.66	666.031		73.08	194634	73.08	86485.4	73	17727.6
31.28	404		1008.31	125.461	1008.31	382.865	1008.31	667.764		72.08	195674	72.08	84818.9	72	18329.7
31.3	384		1009.97	128.859	1009.97	411.439	1009.97	665.795		71.08	196406	71.08	85306.2	71	19060.9
31.32	402		1011.62	119.34	1011.62	354.9	1011.62	660.149		70.08	195948	70.08	86209.4	70	19744.1
31.34	401		1013.27	127.444	1013.27	377.026	1013.27	651.762		69.08	195501	69.08	84809	69	20512.8
31.36	423		1014.93	131.894	1014.93	387.146	1014.93	667.415		68.08	196339	68.08	85070.4	68	21060.9
31.38	390		1016.58	143.764	1016.58	379.737	1016.58	662.76		67.08	198217	67.08	85804.9	67	21601.2
31.4	401		1018.23	154.726	1018.23	376.035	1018.23	667.346		66.08	199207	66.08	86068.5	66	21259.1
31.42	414		1019.89	131.54	1019.89	386.18	1019.89	677.47		65.08	200464	65.08	85958.3	65	22515.1
31.44	428		1021.54	144.348	1021.54	362.177	1021.54	646.064		64.08	201962	64.08	87533.9	64	21198.8
31.46	404		1023.19	128.549	1023.19	373.243	1023.19	658.956		63.08	200344	63.08	87120.7	63	20383
31.48	415		1024.84	128.445	1024.84	375.084	1024.84	660.775		62.08	201373	62.08	88309.4	62	20039.2
31.5	399		1026.49	133.888	1026.49	388	1026.49	655.22		61.08	203547	61.08	87438.7	61	18140
31.52	395		1028.14	165.174	1028.14	370.481	1028.14	660.739		60.08	202550	60.08	88235.8	60	17525.4
31.54	397		1029.79	130.968	1029.79	382.485	1029.79	659.803		59.08	203567	59.08	87085.7	59	17200.3
31.56	398		1031.44	113.362	1031.44	345.592	1031.44	658.866		58.08	202232	58.08	87816.5	58	16535.3
31.58	382		1033.09	131.726	1033.09	370.506	1033.09	676.376		57.08	200091	57.08	86329.1	57	16582.7
31.6	425		1034.74	117.792	1034.74	364.048	1034.74	647.755		56.08	195160	56.08	85013.2	56	16007.7
31.62	378		1036.39	148.133	1036.39	357.59	1036.39	656.035		55.08	192472	55.08	83538.4	55	16029.3
31.64	406		1038.04	131.447	1038.04	385.268	1038.04	668.009		54.08	188916	54.08	83116.4	54	15639.6
31.66	400		1039.69	144.323	1039.69	373.305	1039.69	664.32		53.08	186010	53.08	80608.5	53	13748.6
31.68	412		1041.33	136.954	1041.33	379.819	1041.33	652.341		52.08	184150	52.08	78873.6	52	13255.1
31.7	388		1042.98	130.545	1042.98	354.033	1042.98	668.076		51.08	180529	51.08	79183.2	51	11977.9
31.72	414		1044.63	125.079	1044.63	374.447	1044.63	647.789		50.08	179333	50.08	78691.2	50	10457.8
31.74	422		1046.28	131.64	1046.28	370.838	1046.28	656.156		49.08	178085	49.08	77571.9	49	9714.29
31.76	402		1047.92	145.604	1047.92	392.224	1047.92	659.901		48.08	177745	48.08	77597.6	48	9219.75
31.78	417		1049.57	117.84	1049.57	383.032	1049.57	649.733		47.08	178847	47.08	76774.8	47	13205.4
31.8	391		1051.22	131.734	1051.22	379.37	1051.22	659.941		46.08	181076	46.08	77556.4	46	29850.3
31.82	428		1052.86	143.742	1052.86	380.322	1052.86	642.316		45.08	190603	45.08	80671.5	45	62525
31.84	429		1054.51	118.625	1054.51	369.202	1054.51	649.721		44.08	194854	44.08	85741.3	44	89913.1
31.86	414		1056.15	112.971	1056.15	371.06	1056.15	638.572		43.08	195871	43.08	88805.7	43	88382.9
31.88	409		1057.8	132.356	1057.8	361.789	1057.8	663.593		42.08	207211	42.08	90722.6	42	54672
31.9	431		1059.44	138.76	1059.44	382.195	1059.44	645.954		41.08	212475	41.08	86802.2	41	21959.2
31.92	401		1061.09	134.045	1061.09	381.277	1061.09	656.139		40.08	208729	40.08	86239.4	40	11160.2
31.94	419		1062.73	119.139	1062.73	366.452	1062.73	652.419		39.08	178404	39.08	80077.7	39	7996.58
31.96	401		1064.37	149.699	1064.37	367.402	1064.37	663.545		38.08	172095	38.08	74811.5	38	4953.52
31.98	378		1066.02	130.189	1066.02	396.198	1066.02	655.198		37.08	170127	37.08	73739.4	37	3966.35
32	365		1067.66	140.391	1067.66	374.901	1067.66	650.567		36.08	168828	36.08	72790.4	36	3528.51
32.02	388		1069.3	131.115	1069.3	388.884	1069.3	649.652		35.08	168729	35.08	73353.1	35	3185.06
32.04	386		1070.95	121.834	1070.95	366.644	1070.95	653.383		34.08	169074	34.08	73250.4	34	3428.04
32.06	406		1072.59	125.547	1072.59	381.562	1072.59	664.551		33.08	169097	33.08	72570.3	33	3306.35
32.08	399		1074.23	149.697	1074.23	368.58	1074.23	642.238		32.08	169286	32.08	72210.6	32	3395.54
32.1	408		1075.87	144.989	1075.87	366.737	1075.87	652.458		31.08	169814	31.08	73239.9	31	3536.25
32.12	396		1077.51	123.509	1077.51	368.601	1077.51	661.74		30.08	170555	30.08	73093.5	30	3794.6
32.14	420		1079.15	126.19	1079.15	372.314	1079.15	661.712		29.08	170688	29.08	73313.4	29	3329.49
32.16	377		1080.79	144.664	1080.79	366.724	1080.79	659.821		28.08	171201	28.08	73719.5	28	3377.61
32.18	390		1082.43	125.016	1082.43	368.569	1082.43	676.517		27.08	171766	27.08	75440.1	27	3933.82
32.2	392		1084.07	104.443	1084.07	362.977	1084.07	655.105		26.08	172939	26.08	76110.1	26	4315.14
32.22	383		1085.71	134.03	1085.71	362.027	1085.71	663.425		25.08	173449	25.08	75869.6	25	4570.84
32.24	409		1087.35	152.429	1087.35	361.996	1087.35	657.802		24.08	172846	24.08	75363.6	24	5597.94
32.26	392		1088.99	135.518	1088.99	386.078	1088.99	647.537		23.08	170552	23.08	74763.8	23	5867.53
32.28	363		1090.63	128.805	1090.63	373.027	1090.63	650.257		22.08	171125	22.08	74648.2	22	5803.55
32.3	381		1092.27	140.614	1092.27	380.368	1092.27	632.588		21.08	167983	21.08	72324.5	21	5131.7
32.32	419		1093.9	136.66	1093.9	362.704	1093.9	665.853		20.08	169020	20.08	71977.5	20	3596.33
32.34	392		1095.54	127.165	1095.54	362.641	1095.54	653.747		19.08	167228	19.08	72774.6	19	3113.64
32.36	412		1097.18	157.415	1097.18	367.198	1097.18	650.902		18.08	167426	18.08	73127.1	18	2581.3
32.38	414		1098.81	137.763	1098.81	377.284	1098.81	675.754		17.08	167050	17.08	73214.2	17	2343.83
32.4	433		1100.45	131.974	1100.45	367.982	1100.45	658.136		16.08	165380	16.08	72574.7	16	2431.73
32.42	415		1102.09	135.404	1102.09	388.178	1102.09	645.155		15.08	163985	15.08	70563.4	15	2461.88
32.44	448		1103.72	143.43	1103.72	393.609	1103.72	666.257		14.08	163859	14.08	70529.4	14	2914.9
32.46	428		1105.36	145.936	1105.36	385.242	1105.36	672.61		13.08	162975	13.08	69349.7	13	3041.15
32.48	492		1106.99	131.92	1106.99	373.225	1106.99	640.367		12.08	162110	12.08	68387.3	12	3168.76
32.5	468		1108.63	134.481	1108.63	360.32	1108.63	652.258		11.08	161742	11.08	68818.7	11	2492.8
32.52	462		1110.26	137.986	1110.26	373.143	1110.26	667.818		10.08	161441	10.08	68945.2	10	2770.69
32.54	452		1111.9	146.095	1111.9	383.212	1111.9	661.35		9.08	161158	9.08	68288.1	9	2973.6
32.56	548		1113.53	146.868	1113.53	359.336	1113.53	648.468		8.08	168908	8.08	68201.8	8	3433.38
32.58	512		1115.17	140.3	1115.17	363.903	1115.17	663.104		7.08	196787	7.08	73609.6	7	3869.11
32.6	525		1116.8	130.058	1116.8	390.46	1116.8	667.641		6.08	222029	6.08	85630.7	6	4369.79
32.62	508		1118.43	135.388	1118.43	376.674	1118.43	641.933		5.08	211191	5.08	90162.6	5	5220.96
32.64	497		1120.06	110.482	1120.06	380.294	1120.06	639.141		4.08	178519	4.08	82894.9	4	4412.66
32.66	547		1121.7	146.914	1121.7	368.348	1121.7	674.789		3.08	165923	3.08	72675	3	3368.38
32.68	525		1123.33	131.162	1123.33	382.023	1123.33	667.403		2.08	160840	2.08	67242	2	2024.31
32.7	525		1124.96	149.246	1124.96	369.17	1124.96	667.337		1.08	156041	1.08	64236.8	1	932.833
32.72	476		1126.59	128.022	1126.59	376.429	1126.59	654.481		0.08	151820	0.08	62254.5	0	380.014
32.74	469		1128.22	146.987	1128.22	376.372	1128.22	646.204		-0.92	150757	-0.92	61553.7	-1	152.795
32.76	465		1129.85	133.994	1129.85	365.368	1129.85	667.128		-1.92	150411	-1.92	61189.5	-2	133.393
32.78	472		1131.48	143.806	1131.48	371.697	1131.48	663.409		-2.92	150187	-2.92	61112.5	-3	81.1605
32.8	454		1133.12	156.335	1133.12	377.106	1133.12	659.696		-3.92	150194	-3.92	61105.8	-4	3.34134
32.82	456		1134.74	129.711	1134.74	369.766	1134.74	642.335		-4.92	150154	-4.92	61089.2	-5	0.26611
32.84	428		1136.37	140.427	1136.37	357.892	1136.37	653.201		-5.92	150093	-5.92	61032.2	-6	20.5402
32.86	392		1138	126.602	1138	376.95	1138	646.785		-6.92	150115	-6.92	61073.1	-7	76.9568
32.88	399		1139.63	130.082	1139.63	382.372	1139.63	643.109		-7.92	150078	-7.92	61070.5	-8	115.642
32.9	396		1141.26	134.501	1141.26	366.001	1141.26	652.166		-8.92	150044	-8.92	61043.9
32.92	412		1142.89	131.683	1142.89	390.534	1142.89	663.957		-9.92	150033	-9.92	61034.5
32.94	438		1144.52	149.787	1144.52	376.012	1144.52	667.58
32.96	381		1146.14	134.284	1146.14	366.035	1146.14	671.209
32.98	394		1147.77	145.123	1147.77	375.136	1147.77	662.111
33	409		1149.4	150.484	1149.4	375.139	1149.4	673.905
33.02	387		1151.03	158.536	1151.03	404.2	1151.03	680.23
33.04	424		1152.65	123.871	1152.65	368.746	1152.65	667.468
33.06	416		1154.28	137.348	1154.28	366	1154.28	665.609
33.08	464		1155.9	166.269	1155.9	366.895	1155.9	671.928
33.1	408		1157.53	136.223	1157.53	372.344	1157.53	673.724
33.12	407		1159.15	133.45	1159.15	380.537	1159.15	648.301
33.14	418		1160.78	127.069	1160.78	354.238	1160.78	652.844
33.16	422		1162.4	140.671	1162.4	367.893	1162.4	664.657
33.18	404		1164.03	135.171	1164.03	380.635	1164.03	660.111
33.2	431		1165.65	144.16	1165.65	387.903	1165.65	673.716
33.22	426		1167.28	149.458	1167.28	378.791	1167.28	653.69
33.24	375		1168.9	153.801	1168.9	363.314	1168.9	659.991
33.26	434		1170.52	150.866	1170.52	363.271	1170.52	656.301
33.28	399		1172.14	153.387	1172.14	371.392	1172.14	634.487
33.3	416		1173.77	150.501	1173.77	345.988	1173.77	649.857
33.32	383		1175.39	107.785	1175.39	374.066	1175.39	657.98
33.34	442		1177.01	148.44	1177.01	378.587	1177.01	663.387
33.36	417		1178.63	126.582	1178.63	389.444	1178.63	665.167
33.38	406		1180.25	137.303	1180.25	385.793	1180.25	661.503
33.4	395		1181.87	153.403	1181.87	375.791	1181.87	659.637
33.42	402		1183.49	135.99	1183.49	396.528	1183.49	660.473
33.44	423		1185.11	141.174	1185.11	378.374	1185.11	659.494
33.46	424		1186.73	144.551	1186.73	360.251	1186.73	671.159
33.48	414		1188.35	128.097	1188.35	371.034	1188.35	663.87
33.5	413		1189.97	139.639	1189.97	370.092	1189.97	653.894
33.52	427		1191.59	154.785	1191.59	372.762	1191.59	641.229
33.54	427		1193.21	124.866	1193.21	362.813	1193.21	655.597
33.56	451		1194.83	115.66	1194.83	389.771	1194.83	678.939
33.58	425		1196.45	134.317	1196.45	380.693	1196.45	650.064
33.6	408		1198.06	135.842	1198.06	377.907	1198.06	659.869
33.62	442		1199.68	156.211	1199.68	375.127	1199.68	658.883
33.64	436		1201.3	147.874	1201.3	369.674	1201.3	669.567
33.66	450		1202.91	159.319	1202.91	375.006	1202.91	668.604
33.68	455		1204.53	147.517	1204.53	366.919	1204.53	679.312
33.7	425		1206.15	153.674	1206.15	382.141	1206.15	644.345
33.72	445		1207.76	154.46	1207.76	350.786	1207.76	656.86
33.74	442		1209.38	138.2	1209.38	383.009	1209.38	653.242
33.76	404		1210.99	164.866	1210.99	374.91	1210.99	655.877
33.78	429		1212.61	157.471	1212.61	362.331	1212.61	654.023
33.8	455		1214.22	118.794	1214.22	380.148	1214.22	658.423
33.82	442		1215.84	148.056	1215.84	371.157	1215.84	650.32
33.84	453		1217.45	146.978	1217.45	379.153	1217.45	668.122
33.86	431		1219.06	158.441	1219.06	387.165	1219.06	661.838
33.88	434		1220.68	152.985	1220.68	364.857	1220.68	662.707
33.9	442		1222.29	151.107	1222.29	366.643	1222.29	663.578
33.92	426		1223.9	148.316	1223.9	353.257	1223.9	650.169
33.94	458		1225.51	152.621	1225.51	354.132	1225.51	687.582
33.96	443		1227.13	176.49	1227.13	363.013	1227.13	649.19
33.98	439		1228.74	132.616	1228.74	376.329	1228.74	652.697
34	428		1230.35	145.77	1230.35	360.258	1230.35	667.773
34.02	419		1231.96	152.715	1231.96	394.929	1231.96	658.823
34.04	410		1233.57	133.911	1233.57	377.123	1233.57	656.124
34.06	489		1235.18	134.733	1235.18	367.352	1235.18	665.898
34.08	472		1236.79	143.607	1236.79	377.172	1236.79	658.786
34.1	446		1238.4	172.995	1238.4	365.648	1238.4	644.557
34.12	444		1240.01	153.44	1240.01	369.261	1240.01	654.369
34.14	447		1241.62	151.693	1241.62	371.988	1241.62	653.498
34.16	461		1243.23	135.672	1243.23	364.017	1243.23	663.325
34.18	416		1244.84	138.364	1244.84	380.123	1244.84	634.797
34.2	406		1246.45	169.613	1246.45	374.819	1246.45	684.787
34.22	474		1248.05	150.875	1248.05	380.221	1248.05	670.523
34.24	428		1249.66	162.485	1249.66	375.798	1249.66	680.364
34.26	403		1251.27	138.353	1251.27	360.646	1251.27	655.359
34.28	448		1252.87	114.204	1252.87	374.089	1252.87	671.457
34.3	475		1254.48	137.442	1254.48	373.237	1254.48	646.433
34.32	427		1256.09	131.186	1256.09	368.81	1256.09	666.126
34.34	454		1257.69	130.307	1257.69	366.175	1257.69	659.884
34.36	430		1259.3	124.953	1259.3	377.87	1259.3	654.532
34.38	453		1260.91	133.029	1260.91	378.821	1260.91	664.407
34.4	488		1262.51	132.131	1262.51	363.626	1262.51	671.594
34.42	463		1264.12	146.453	1264.12	363.656	1264.12	649.183
34.44	457		1265.72	142.817	1265.72	356.501	1265.72	648.279
34.46	464		1267.32	159.795	1267.32	378.939	1267.32	672.487
34.48	443		1268.93	134.609	1268.93	361.01	1268.93	678.754
34.5	471		1270.53	139.923	1270.53	377.171	1270.53	655.419
34.52	433		1272.13	148.832	1272.13	377.186	1272.13	660.792
34.54	456		1273.74	146.972	1273.74	370.919	1273.74	668.857
34.56	425		1275.34	115.487	1275.34	367.338	1275.34	659.868
34.58	443		1276.94	129.739	1276.94	370.026	1276.94	637.413
34.6	467		1278.55	159.205	1278.55	373.598	1278.55	665.189
34.62	451		1280.15	150.967	1280.15	369.087	1280.15	651.692
34.64	441		1281.75	139.132	1281.75	362.779	1281.75	645.372
34.66	417		1283.35	141.632	1283.35	377.075	1283.35	656.968
34.68	435		1284.95	155.766	1284.95	365.395	1284.95	675.714
34.7	446		1286.55	134.096	1286.55	379.674	1286.55	668.492
34.72	432		1288.15	151.792	1288.15	358.168	1288.15	670.22
34.74	431		1289.75	134.61	1289.75	377.795	1289.75	662.113
34.76	472		1291.35	155.854	1291.35	357.205	1291.35	678.132
34.78	435		1292.95	150.302	1292.95	365.208	1292.95	655.749
34.8	440		1294.55	153.699	1294.55	369.642	1294.55	664.627
34.82	423		1296.15	149.985	1296.15	389.25	1296.15	661.911
34.84	436		1297.75	157.002	1297.75	373.183	1297.75	648.503
34.86	396		1299.35	158.674	1299.35	368.719	1299.35	668.99
34.88	421		1300.94	139.82	1300.94	370.491	1300.94	661.822
34.9	462		1302.54	152.124	1302.54	382.936	1302.54	678.705
34.92	451		1304.14	173.246	1304.14	377.522	1304.14	680.397
34.94	441		1305.73	146.208	1305.73	379.2	1305.73	663.373
34.96	492		1307.33	136.053	1307.33	387.95	1307.33	660.581
34.98	440		1308.93	137.424	1308.93	378.034	1308.93	663.992
35	462		1310.52	153.841	1310.52	376.119	1310.52	670.933
35.02	456		1312.12	144.601	1312.12	391.902	1312.12	675.213
35.04	436		1313.71	185.753	1313.71	373.234	1313.71	659.194
35.06	441		1315.31	148.367	1315.31	379.319	1315.31	659.983
35.08	480		1316.9	156.015	1316.9	388.046	1316.9	652.849
35.1	423		1318.5	120.52	1318.5	374.753	1318.5	670.375
35.12	402		1320.09	159.832	1320.09	373.793	1320.09	640.379
35.14	467		1321.69	146.347	1321.69	368.438	1321.69	681.597
35.16	466		1323.28	143.425	1323.28	397.322	1323.28	671.833
35.18	445		1324.87	131.761	1324.87	368.293	1324.87	675.248
35.2	465		1326.46	145.556	1326.46	384.886	1326.46	655.891
35.22	451		1328.06	154.109	1328.06	376.953	1328.06	658.461
35.24	547		1329.65	147.789	1329.65	367.285	1329.65	675.037
35.26	509		1331.24	147.587	1331.24	373.368	1331.24	667.098
35.28	480		1332.83	145.604	1332.83	365.443	1332.83	668.771
35.3	543		1334.42	143.581	1334.42	370.614	1334.42	671.297
35.32	545		1336.01	166.827	1336.01	372.272	1336.01	654.616
35.34	522		1337.61	143.836	1337.61	386.123	1337.61	649.296
35.36	533		1339.2	120.918	1339.2	385.159	1339.2	683.166
35.38	499		1340.79	130.268	1340.79	378.133	1340.79	680.469
35.4	504		1342.38	151.833	1342.38	360.709	1342.38	657.805
35.42	502		1343.97	149.968	1343.97	375.477	1343.97	656.035
35.44	450		1345.56	142.048	1345.56	365.916	1345.56	655.144
35.46	470		1347.14	160.208	1347.14	372.003	1347.14	667.292
35.48	491		1348.73	147.065	1348.73	365.048	1348.73	662.052
35.5	435		1350.32	151.283	1350.32	371.989	1350.32	654.2
35.52	444		1351.91	162.436	1351.91	367.629	1351.91	667.195
35.54	408		1353.5	152.741	1353.5	371.087	1353.5	686.261
35.56	442		1355.08	155.22	1355.08	388.441	1355.08	652.364
35.58	456		1356.67	155.114	1356.67	364.997	1356.67	646.264
35.6	437		1358.26	147.213	1358.26	381.495	1358.26	659.267
35.62	419		1359.84	150.603	1359.84	384.975	1359.84	660.986
35.64	433		1361.43	139.23	1361.43	378.902	1361.43	670.516
35.66	423		1363.02	150.41	1363.02	365.011	1363.02	667.019
35.68	436		1364.6	119.045	1364.6	381.491	1364.6	674.797
35.7	421		1366.19	157.092	1366.19	363.255	1366.19	666.95
35.72	420		1367.77	139.611	1367.77	371.917	1367.77	674.722
35.74	460		1369.35	149.043	1369.35	371.913	1369.35	646.941
35.76	464		1370.94	155.042	1370.94	398.81	1370.94	662.538
35.78	415		1372.52	151.544	1372.52	386.7	1372.52	672.951
35.8	458		1374.11	172.376	1374.11	373.729	1374.11	655.611
35.82	418		1375.69	139.38	1375.69	373.764	1375.69	662.561
35.84	452		1377.27	136.708	1377.27	367.7	1377.27	655.605
35.86	417		1378.86	146.992	1378.86	384.178	1378.86	680.743
35.88	442		1380.44	157.202	1380.44	381.527	1380.44	680.674
35.9	445		1382.02	132.68	1382.02	387.529	1382.02	666.716
35.92	419		1383.6	143.701	1383.6	377.06	1383.6	663.171
35.94	400		1385.18	150.407	1385.18	375.275	1385.18	661.373
35.96	431		1386.77	148.507	1386.77	368.323	1386.77	660.461
35.98	428		1388.35	139.747	1388.35	370.05	1388.35	646.593
36	409		1389.93	143.146	1389.93	380.448	1389.93	658.695
36.02	403		1391.51	147.435	1391.51	397.783	1391.51	660.424
36.04	390		1393.09	138.735	1393.09	379.633	1393.09	659.556
36.06	385		1394.67	142.99	1394.67	376.182	1394.67	669.064
36.08	378		1396.25	131.627	1396.25	373.579	1396.25	681.152
36.1	382		1397.83	153.975	1397.83	366.635	1397.83	678.509
36.12	386		1399.41	146.869	1399.41	376.98	1399.41	674.124
36.14	366		1400.98	150.987	1400.98	363.97	1400.98	653.314
36.16	450		1402.56	149.906	1402.56	365.655	1402.56	683.487
36.18	392		1404.14	167.813	1404.14	380.285	1404.14	667.008
36.2	378		1405.72	137.389	1405.72	360.39	1405.72	671.253
36.22	377		1407.29	144.079	1407.29	364.661	1407.29	675.495
36.24	394		1408.87	151.63	1408.87	371.515	1408.87	671.98
36.26	393		1410.45	150.578	1410.45	374.062	1410.45	659.864
36.28	390		1412.02	146.106	1412.02	385.224	1412.02	659.818
36.3	382		1413.6	142.527	1413.6	375.739	1413.6	681.299
36.32	396		1415.18	178.567	1415.18	375.737	1415.18	664.062
36.34	377		1416.75	148.374	1416.75	374.887	1416.75	670.933
36.36	392		1418.33	149.18	1418.33	359.412	1418.33	683.837
36.38	411		1419.9	159.457	1419.9	370.62	1419.9	664.896
36.4	433		1421.48	178.326	1421.48	370.631	1421.48	679.518
36.42	444		1423.05	168.751	1423.05	373.212	1423.05	669.163
36.44	393		1424.63	185.813	1424.63	363.728	1424.63	686.333
36.46	430		1426.2	158.955	1426.2	373.161	1426.2	683.692
36.48	456		1427.77	151.874	1427.77	386.876	1427.77	675.886
36.5	457		1429.35	164.563	1429.35	386.828	1429.35	676.68
36.52	437		1430.92	169.532	1430.92	374.767	1430.92	676.624
36.54	424		1432.49	159.083	1432.49	379.901	1432.49	654.259
36.56	404		1434.06	146.105	1434.06	381.618	1434.06	671.408
36.58	442		1435.64	139.175	1435.64	374.765	1435.64	679.986
36.6	411		1437.21	160.611	1437.21	369.639	1437.21	671.403
36.62	400		1438.78	127.089	1438.78	368.811	1438.78	676.564
36.64	442		1440.35	170.023	1440.35	386.885	1440.35	677.431
36.66	420		1441.92	169.125	1441.92	395.504	1441.92	680.869
36.68	405		1443.49	151.866	1443.49	363.716	1443.49	678.279
36.7	415		1445.06	163.798	1445.06	376.608	1445.06	680.833
36.72	407		1446.63	159.375	1446.63	370.582	1446.63	685.095
36.74	434		1448.2	175.558	1448.2	374.863	1448.2	658.422
36.76	400		1449.77	153.948	1449.77	382.579	1449.77	673.848
36.78	428		1451.34	143.528	1451.34	359.385	1451.34	666.949
36.8	444		1452.91	149.453	1452.91	379.141	1452.91	670.365
36.82	423		1454.48	185.464	1454.48	394.617	1454.48	672.075
36.84	392		1456.04	162.24	1456.04	384.337	1456.04	660.909
36.86	418		1457.61	133	1457.61	382.649	1457.61	675.516
36.88	388		1459.18	146.711	1459.18	368.927	1459.18	680.675
36.9	442		1460.75	175.032	1460.75	386.139	1460.75	689.27
36.92	450		1462.31	167.252	1462.31	375.846	1462.31	669.498
36.94	393		1463.88	145.717	1463.88	357.813	1463.88	668.637
36.96	408		1465.45	168.907	1465.45	370.738	1465.45	666.06
36.98	415		1467.01	175.778	1467.01	369.049	1467.01	670.369
37	413		1468.58	162.007	1468.58	375.968	1468.58	671.24
37.02	422		1470.14	153.383	1470.14	365.671	1470.14	672.969
37.04	401		1471.71	157.646	1471.71	379.467	1471.71	652.305
37.06	437		1473.27	147.24	1473.27	363.119	1473.27	667.789
37.08	427		1474.84	138.526	1474.84	370.865	1474.84	670.346
37.1	446		1476.4	140.122	1476.4	376.019	1476.4	682.362
37.12	426		1477.96	154.618	1477.96	360.514	1477.96	664.251
37.14	435		1479.53	161.37	1479.53	369.108	1479.53	662.497
37.16	427		1481.09	162.975	1481.09	375.985	1481.09	675.372
37.18	468		1482.65	158.577	1482.65	375.986	1482.65	673.63
37.2	469		1484.22	142.153	1484.22	383.734	1484.22	669.313
37.22	462		1485.78	163.583	1485.78	396.647	1485.78	664.998
37.24	417		1487.34	156.622	1487.34	353.645	1487.34	657.24
37.26	404		1488.9	143.623	1488.9	368.27	1488.9	664.1
37.28	424		1490.47	146.079	1490.47	375.141	1490.47	651.168
37.3	456		1492.03	151.933	1492.03	369.956	1492.03	650.267
37.32	445		1493.59	146.56	1493.59	382.798	1493.59	653.648
37.34	466		1495.15	161.741	1495.15	376.712	1495.15	656.147
37.36	416		1496.71	146.822	1496.71	372.329	1496.71	674.915
37.38	413		1498.27	171.28	1498.27	368.794	1498.27	667.072
37.4	442		1499.83	157.156	1499.83	372.951	1499.83	671.208
37.42	426		1501.39	171.23	1501.39	371.968	1501.39	672.765
37.44	423		1502.95	151.176	1502.95	367.582	1502.95	662.387
37.46	413		1504.5	146.528	1504.5	376.837	1504.5	675.03
37.48	425		1506.06	145.331	1506.06	384.384	1506.06	675.755
37.5	410		1507.62	158.615	1507.62	382.591	1507.62	661.209
37.52	433		1509.18	175.303	1509.18	390.15	1509.18	668.763
37.54	450		1510.74	136.874	1510.74	385.835	1510.74	656.811
37.56	413		1512.29	147.642	1512.29	374.75	1512.29	660.974
37.58	412		1513.85	162.61	1513.85	379.759	1513.85	675.283
37.6	466		1515.41	138.624	1515.41	366.991	1515.41	670.951
37.62	481		1516.96	141.694	1516.96	373.668	1516.96	659.861
37.64	447		1518.52	157.393	1518.52	376.946	1518.52	663.975
37.66	460		1520.08	144.387	1520.08	372.627	1520.08	667.232
37.68	431		1521.63	149.921	1521.63	383.464	1521.63	679.736
37.7	468		1523.19	166.361	1523.19	375.779	1523.19	685.48
37.72	457		1524.74	170.999	1524.74	382.381	1524.74	653.433
37.74	399		1526.3	159.688	1526.3	372.197	1526.3	660.029
37.76	447		1527.85	150.07	1527.85	382.963	1527.85	673.3
37.78	450		1529.41	132.114	1529.41	368.62	1529.41	674.827
37.8	450		1530.96	140.082	1530.96	367.672	1530.96	687.201
37.82	454		1532.51	143.869	1532.51	369.231	1532.51	669.538
37.84	424		1534.07	141.843	1534.07	399.096	1534.07	671.077
37.86	443		1535.62	143.188	1535.62	382.348	1535.62	677.618
37.88	424		1537.17	146.236	1537.17	378.945	1537.17	688.318
37.9	433		1538.72	126.907	1538.72	388.018	1538.72	661.664
37.92	455		1540.27	159.902	1540.27	368.056	1540.27	682.347
37.94	490		1541.83	138.98	1541.83	381.294	1541.83	683.115
37.96	465		1543.38	159.532	1543.38	386.234	1543.38	669.794
37.98	475		1544.93	141.118	1544.93	381.225	1544.93	673.883
38	436		1546.48	176.541	1546.48	371.247	1546.48	655.602
38.02	450		1548.03	148.178	1548.03	362.929	1548.03	675.411
38.04	480		1549.58	135.555	1549.58	373.643	1549.58	661.278
38.06	466		1551.13	154.358	1551.13	366.155	1551.13	667.828
38.08	508		1552.68	140.097	1552.68	371.898	1552.68	669.415
38.1	452		1554.23	155.596	1554.23	366.081	1554.23	668.529
38.12	479		1555.78	152.952	1555.78	382.568	1555.78	671.784
38.14	459		1557.33	152.004	1557.33	376.779	1557.33	666.799
38.16	446		1558.88	147.809	1558.88	384.221	1558.88	671.74
38.18	455		1560.42	152.756	1560.42	376.004	1560.42	680.835
38.2	489		1561.97	153.637	1561.97	385.979	1561.97	670.136
38.22	501		1563.52	138.029	1563.52	377.798	1563.52	660.266
38.24	535		1565.07	147.239	1565.07	371.267	1565.07	656.179
38.26	511		1566.61	150.656	1566.61	362.234	1566.61	652.081
38.28	523		1568.16	168.127	1568.16	374.723	1568.16	675.315
38.3	542		1569.71	158.193	1569.71	376.425	1569.71	647.973
38.32	490		1571.25	152.345	1571.25	382.251	1571.25	671.187
38.34	526		1572.8	144.805	1572.8	378.944	1572.8	669.514
38.36	513		1574.34	153.03	1574.34	369.833	1574.34	670.332
38.38	547		1575.89	162.13	1575.89	380.645	1575.89	667.018
38.4	545		1577.43	155.538	1577.43	373.234	1577.43	677.008
38.42	536		1578.98	150.674	1578.98	388.272	1578.98	660.457
38.44	499		1580.52	157.502	1580.52	387.563	1580.52	669.675
38.46	522		1582.07	160.208	1582.07	361.048	1582.07	659.771
38.48	543		1583.61	164.582	1583.61	379.49	1583.61	659.846
38.5	554		1585.15	154.746	1585.15	363.74	1585.15	648.226
38.52	507		1586.7	165.742	1586.7	366.326	1586.7	673.334
38.54	533		1588.24	155.827	1588.24	383.96	1588.24	688.443
38.56	518		1589.78	155.929	1589.78	363.961	1589.78	661.73
38.58	521		1591.32	130.909	1591.32	387.481	1591.32	671.826
38.6	535		1592.87	176.259	1592.87	380.027	1592.87	686.13
38.62	558		1594.41	157.072	1594.41	367.522	1594.41	675.284
38.64	538		1595.95	158.805	1595.95	375.13	1595.95	676.16
38.66	542		1597.49	147.046	1597.49	377.685	1597.49	677.853
38.68	545		1599.03	152.854	1599.03	379.377	1599.03	661.048
38.7	564		1600.57	150.215	1600.57	376.01	1600.57	674.452
38.72	563		1602.11	126.567	1602.11	360.883	1602.11	674.409
38.74	592		1603.65	160.823	1603.65	380.165	1603.65	674.365
38.76	652		1605.19	141.39	1605.19	380.988	1605.19	655.033
38.78	636		1606.73	149.677	1606.73	378.516	1606.73	673.427
38.8	583		1608.27	147.843	1608.27	355.351	1608.27	660.029
38.82	632		1609.81	159.195	1609.81	375.865	1609.81	676.292
38.84	638		1611.35	158.585	1611.35	378.557	1611.35	674.529
38.86	652		1612.89	174.194	1612.89	378.739	1612.89	665.547
38.88	657		1614.43	140.753	1614.43	369.129	1614.43	677.596
38.9	596		1615.96	146.396	1615.96	380.16	1615.96	665.029
38.92	680		1617.5	167.67	1617.5	367.885	1617.5	671.116
38.94	637		1619.04	115.128	1619.04	376.078	1619.04	670.77
38.96	665		1620.57	158.845	1620.57	375.981	1620.57	660.321
38.98	651		1622.11	151.929	1622.11	373.48	1622.11	664.799
39	648		1623.65	139.696	1623.65	356.255	1623.65	666.854
39.02	723		1625.18	140.111	1625.18	368.234	1625.18	675.807
39.04	700		1626.72	143.971	1626.72	379.563	1626.72	673.171
39.06	695		1628.25	145.458	1628.25	385.336	1628.25	671.161
39.08	701		1629.79	149.682	1629.79	379.04	1629.79	672.814
39.1	767		1631.32	150.406	1631.32	379.549	1631.32	671.669
39.12	749		1632.86	156.658	1632.86	368.571	1632.86	679.368
39.14	738		1634.39	145.08	1634.39	378.343	1634.39	655.915
39.16	762		1635.92	152.021	1635.92	370.14	1635.92	675.528
39.18	798		1637.46	153.059	1637.46	371.688	1637.46	660.643
39.2	784		1638.99	149.111	1638.99	379.812	1638.99	667.344
39.22	808		1640.52	161.946	1640.52	374.806	1640.52	671.189
39.24	807		1642.06	160.636	1642.06	389.319	1642.06	672.564
39.26	826		1643.59	155.511	1643.59	359.461	1643.59	681.6
39.28	809		1645.12	158.299	1645.12	377.969	1645.12	681.102
39.3	820		1646.65	141.967	1646.65	376.429	1646.65	670.579
39.32	819		1648.18	159.724	1648.18	384.381	1648.18	661.061
39.34	847		1649.72	152.049	1649.72	375.477	1649.72	678.828
39.36	864		1651.25	145.651	1651.25	385.636	1651.25	671.234
39.38	898		1652.78	158.435	1652.78	380.76	1652.78	660.369
39.4	930		1654.31	156.902	1654.31	379.579	1654.31	656.693
39.42	889		1655.84	144.028	1655.84	368.881	1655.84	664.428
39.44	932		1657.37	182.614	1657.37	383.062	1657.37	663.605
39.46	941		1658.9	171.241	1658.9	378.005	1658.9	678.735
39.48	924		1660.43	152.238	1660.43	375.305	1660.43	673.47
39.5	970		1661.96	154.9	1661.96	372.893	1661.96	674.374
39.52	927		1663.48	159.517	1663.48	380.214	1663.48	671.351
39.54	939		1665.01	166.767	1665.01	382.031	1665.01	670.184
39.56	978		1666.54	165.512	1666.54	381.446	1666.54	669.598
39.58	1059		1668.07	161.405	1668.07	375.625	1668.07	663.85
39.6	1049		1669.6	159.116	1669.6	377.619	1669.6	671.532
39.62	1015		1671.12	139.987	1671.12	387.934	1671.12	667.999
39.64	1048		1672.65	151.891	1672.65	388.247	1672.65	663.008
39.66	1068		1674.18	155.784	1674.18	379.309	1674.18	667.793
39.68	1028		1675.7	169.567	1675.7	371.713	1675.7	669
39.7	1041		1677.23	162.568	1677.23	370.295	1677.23	655.322
39.72	1052		1678.75	156.518	1678.75	378.846	1678.75	664.667
39.74	1119		1680.28	167.141	1680.28	372.225	1680.28	670.786
39.76	1104		1681.8	151.204	1681.8	377.088	1681.8	673.921
39.78	1149		1683.33	165.759	1683.33	375.716	1683.33	668.253
39.8	1130		1684.86	153.271	1684.86	378.923	1684.86	670.966
39.82	1119		1686.38	154.852	1686.38	374.466	1686.38	661.468
39.84	1124		1687.9	156.939	1687.9	384.259	1687.9	668.437
39.86	1164		1689.43	150.286	1689.43	373.782	1689.43	666.028
39.88	1198		1690.95	149.989	1690.95	379.794	1690.95	665.94
39.9	1212		1692.47	157.086	1692.47	384.123	1692.47	664.66
39.92	1178		1694	149.023	1694	381.967	1694	665.132
39.94	1210		1695.52	155.093	1695.52	383.216	1695.52	666.789
39.96	1165		1697.04	139.597	1697.04	378.79	1697.04	657.651
39.98	1193		1698.56	143.034	1698.56	373.588	1698.56	667.83
40	1262		1700.09	154.461	1700.09	375.142	1700.09	658.052
40.02	1168		1701.61	150.851	1701.61	373.571	1701.61	659.196
40.04	1218		1703.13	160.145	1703.13	383.864	1703.13	672.628
40.06	1258		1704.65	150.671	1704.65	386.326	1704.65	671.492
40.08	1224		1706.17	148.486	1706.17	374.064	1706.17	660.383
40.1	1263		1707.69	167.01	1707.69	380.99	1707.69	669.087
40.12	1191		1709.21	152.599	1709.21	374.901	1709.21	663.084
40.14	1291		1710.73	163.978	1710.73	379.169	1710.73	660.19
40.16	1245		1712.25	157.706	1712.25	386.241	1712.25	665.813
40.18	1211		1713.77	159.382	1713.77	371.045	1713.77	662.49
40.2	1259		1715.29	152.18	1715.29	379.178	1715.29	666.101
40.22	1232		1716.8	156.164	1716.8	383.795	1716.8	670.406
40.24	1231		1718.32	149.005	1718.32	373.857	1718.32	662.2
40.26	1279		1719.84	155.049	1719.84	374.931	1719.84	663.953
40.28	1235		1721.36	151.704	1721.36	369.059	1721.36	663.424
40.3	1250		1722.88	150.03	1722.88	385.673	1722.88	655.014
40.32	1239		1724.39	160.491	1724.39	376.493	1724.39	661.308
40.34	1239		1725.91	146.503	1725.91	380.173	1725.91	658.605
40.36	1238		1727.43	153.169	1727.43	376.625	1727.43	650.796
40.38	1206		1728.94	152.048	1728.94	386.36	1728.94	663.28
40.4	1205		1730.46	157.683	1730.46	373.924	1730.46	661.171
40.42	1250		1731.97	158.628	1731.97	364.859	1731.97	657.343
40.44	1258		1733.49	154.847	1733.49	373.278	1733.49	655.788
40.46	1232		1735.01	146.489	1735.01	375.474	1735.01	663.042
40.48	1237		1736.52	168.425	1736.52	379.952	1736.52	673.69
40.5	1225		1738.04	168.876	1738.04	377.137	1738.04	663.883
40.52	1306		1739.55	149.056	1739.55	375.187	1739.55	659.986
40.54	1215		1741.06	148.245	1741.06	368.053	1741.06	669.821
40.56	1258		1742.58	146.009	1742.58	372.652	1742.58	667.095
40.58	1201		1744.09	146.582	1744.09	376.526	1744.09	665.808
40.6	1261		1745.6	156.024	1745.6	377.717	1745.6	658.434
40.62	1191		1747.12	154.877	1747.12	379.008	1747.12	662.108
40.64	1176		1748.63	160.859	1748.63	366.458	1748.63	675.471
40.66	1185		1750.14	151.04	1750.14	372.409	1750.14	665.94
40.68	1244		1751.65	155.067	1751.65	380.001	1751.65	674.221
40.7	1271		1753.17	150.957	1753.17	374.562	1753.17	666.562
40.72	1237		1754.68	149.054	1754.68	375.997	1754.68	667.286
40.74	1274		1756.19	147.719	1756.19	368.596	1756.19	668.407
40.76	1178		1757.7	150.704	1757.7	383.884	1757.7	671.737
40.78	1232		1759.13	149.755	1759.13	392.743	1759.13	658.223
40.8	1270		1760.65	151.184	1760.65	378.39	1760.65	676.361
40.82	1272		1762.17	162.903	1762.17	367.238	1762.17	676.293
40.84	1271		1763.68	137.498	1763.68	375.076	1763.68	676.237
40.86	1309		1765.2	155.563	1765.2	398.71	1765.2	661.191
40.88	1333		1766.71	156.261	1766.71	390.766	1766.71	687.989
40.9	1300		1768.23	149.07	1768.23	388.351	1768.23	672.958
40.92	1498		1769.75	152.127	1769.75	368.585	1769.75	682.377
40.94	1499		1771.26	152.014	1771.26	380.347	1771.26	672.077
40.96	1536		1772.78	147.95	1772.78	376.334	1772.78	676.744
40.98	1636		1774.29	161.193	1774.29	389.628	1774.29	675.891
41	1759		1775.8	144.547	1775.8	373.034	1775.8	671.112
41.02	1830		1777.32	138.151	1777.32	391.038	1777.32	681.273
41.04	1941		1778.83	161.614	1778.83	368.998	1778.83	676.516
41.34	1871		1780.34	153.686	1780.34	387.021	1780.34	654.508
41.36	1785		1781.86	152.056	1781.86	381.508	1781.86	661.553
41.38	1615		1783.37	161.423	1783.37	366.59	1783.37	660.754
41.4	1555		1784.88	162.948	1784.88	355.601	1784.88	670.158
41.42	1449		1786.4	146.429	1786.4	372.86	1786.4	657.592
41.44	1361		1787.91	142.464	1787.91	379.919	1787.91	663.859
41.46	1242		1789.42	166.744	1789.42	379.13	1789.42	665.416
41.48	1168		1790.93	171.403	1790.93	375.984	1790.93	663.833
41.5	1182		1792.44	145.458	1792.44	368.909	1792.44	676.367
41.52	1082		1793.95	154.018	1793.95	374.377	1793.95	666.145
41.54	1056		1795.46	155.507	1795.46	375.912	1795.46	665.332
41.56	989		1796.97	159.338	1796.97	374.306	1796.97	663.733
41.58	976		1798.48	163.171	1798.48	374.271	1798.48	657.436
41.6	901		1800	174.065	1800	383.646	1800	665.246
41.62	903		1801.5	156.005	1801.5	351.53	1801.5	653.486
41.64	873		1803.01	145.8	1803.01	396.184	1803.01	675.414
41.66	836		1804.52	162.246	1804.52	377.413	1804.52	654.269
41.68	829		1806.03	166.951	1806.03	359.417	1806.03	655.841
41.7	796		1807.54	142.643	1807.54	365.708	1807.54	656.628
41.72	792		1809.05	160.646	1809.05	367.283	1809.05	653.486
41.74	780		1810.56	155.106	1810.56	389.223	1810.56	662.095
41.76	737		1812.06	171.49	1812.06	370.381	1812.06	662.854
41.78	747		1813.57	158.047	1813.57	367.983	1813.57	658.896
41.8	730		1815.08	150.095	1815.08	369.501	1815.08	656.508
41.82	737		1816.58	151.552	1816.58	387.463	1816.58	669.781
41.84	711		1818.09	151.459	1818.09	375.691	1818.09	672.099
41.86	682		1819.6	166.257	1819.6	362.371	1819.6	668.949
41.88	657		1821.1	157.594	1821.1	371.764	1821.1	639.193
41.9	679		1822.61	172.43	1822.61	379.603	1822.61	653.275
41.92	688		1824.11	157.516	1824.11	375.7	1824.11	673.631
41.94	693		1825.62	144.936	1825.62	371.007	1825.62	651.692
41.96	683		1827.12	169.94	1827.12	374.133	1827.12	657.16
41.98	663		1828.63	151.056	1828.63	375.677	1828.63	661.836
42	602		1830.13	146.256	1830.13	390.518	1830.13	659.453
42.02	638		1831.64	153.971	1831.64	372.46	1831.64	655.502
42.04	647		1833.14	160.111	1833.14	363.802	1833.14	653.899
42.06	621		1834.64	156.862	1834.64	374.707	1834.64	669.505
42.08	622		1836.14	152.06	1836.14	369.191	1836.14	662.43
42.1	620		1837.65	157.432	1837.65	385.572	1837.65	667.87
42.12	631		1839.15	158.12	1839.15	380.069	1839.15	654.553
42.14	630		1840.65	153.342	1840.65	358.943	1840.65	653.746
42.16	591		1842.15	145.438	1842.15	376.887	1842.15	666.221
42.18	592		1843.66	146.122	1843.66	381.538	1843.66	674
42.2	554		1845.16	150.697	1845.16	385.394	1845.16	650.533
42.22	599		1846.66	149.007	1846.66	371.281	1846.66	667.663
42.24	536		1848.16	160.56	1848.16	389.929	1848.16	663.706
42.26	579		1849.66	150.261	1849.66	385.156	1849.66	662.865
42.28	599		1851.16	158.665	1851.16	385.062	1851.16	661.247
42.3	565		1852.66	149.948	1852.66	377.196	1852.66	662.748
42.32	589		1854.16	145.929	1854.16	374.801	1854.16	666.591
42.34	584		1855.66	154.377	1855.66	382.535	1855.66	649.448
42.36	600		1857.16	160.506	1857.16	383.283	1857.16	667.304
42.38	584		1858.66	145.654	1858.66	377.042	1858.66	661.838
42.4	586		1860.16	154.119	1860.16	390.231	1860.16	668.808
42.42	561		1861.65	157.905	1861.65	382.421	1861.65	662.558
42.44	584		1863.15	156.236	1863.15	372.274	1863.15	660.189
42.46	569		1864.65	154.558	1864.65	379.209	1864.65	664.807
42.48	603		1866.15	135.805	1866.15	376.047	1866.15	650.792
42.5	572		1867.65	155.859	1867.65	366.684	1867.65	665.494
42.52	522		1869.14	158.839	1869.14	380.593	1869.14	668.554
42.54	527		1870.64	161.039	1870.64	385.963	1870.64	660.758
42.56	520		1872.14	161.679	1872.14	365.755	1872.14	658.389
42.58	525		1873.63	142.949	1873.63	378.08	1873.63	662.211
42.6	582		1875.13	165.244	1875.13	373.361	1875.13	666.026
42.62	528		1876.62	148.076	1876.62	378.7	1876.62	660.557
42.64	540		1878.12	147.939	1878.12	367.813	1878.12	670.555
42.66	551		1879.61	154	1879.61	387.075	1879.61	650.425
42.68	528		1881.11	141.538	1881.11	379.31	1881.11	661.978
42.7	538		1882.6	168.467	1882.6	395.49	1882.6	658.088
42.72	520		1884.1	161.417	1884.1	368.433	1884.1	667.32
42.74	497		1885.59	158.214	1885.59	355.272	1885.59	644.131
42.76	497		1887.08	172.733	1887.08	380.673	1887.08	665.689
42.78	509		1888.58	164.095	1888.58	382.909	1888.58	654.073
42.8	476		1890.07	144.679	1890.07	367.423	1890.07	674.819
42.82	497		1891.56	146.078	1891.56	394.297	1891.56	662.443
42.84	505		1893.06	158.263	1893.06	385.767	1893.06	664.706
42.86	535		1894.55	151.235	1894.55	399.571	1894.55	653.134
42.88	563		1896.04	141.156	1896.04	396.472	1896.04	648.497
42.9	503		1897.53	163.399	1897.53	374.931	1897.53	649.251
42.92	509		1899.02	164.119	1899.02	381.088	1899.02	664.625
42.94	455		1900.51	160.993	1900.51	366.474	1900.51	653.844
42.96	510		1902.01	174.789	1902.01	374.935	1902.01	658.447
42.98	505		1903.49	161.639	1903.49	367.999	1903.49	667.664
43	501		1904.99	157.712	1904.99	387.986	1904.99	676.875
43.02	504		1906.48	160.699	1906.48	377.187	1906.48	663.767
43.04	490		1907.97	168.296	1907.97	370.233	1907.97	663.737
43.06	460		1909.46	147.434	1909.46	369.433	1909.46	672.167
43.08	467		1910.94	168.872	1910.94	380.17	1910.94	670.599
43.1	454		1912.43	143.41	1912.43	374.76	1912.43	673.646
43.12	473		1913.92	157.16	1913.92	377.041	1913.92	671.312
43.14	477		1915.41	157.842	1915.41	379.321	1915.41	663.599
43.16	476		1916.9	140.078	1916.9	375.453	1916.9	655.888
43.18	477		1918.39	152.284	1918.39	384.645	1918.39	662.777
43.2	470		1919.87	160.641	1919.87	383.077	1919.87	665.821
43.22	463		1921.36	162.846	1921.36	382.274	1921.36	669.63
43.24	464		1922.85	151.226	1922.85	379.165	1922.85	648.096
43.26	444		1924.33	151.126	1924.33	374.523	1924.33	658.047
43.28	517		1925.82	146.426	1925.82	383.701	1925.82	668.764
43.3	469		1927.31	163.227	1927.31	372.166	1927.31	660.297
43.32	487		1928.79	145.508	1928.79	380.599	1928.79	657.21
43.34	465		1930.28	164.648	1930.28	372.927	1930.28	657.2
43.36	451		1931.76	146.186	1931.76	379.85	1931.76	667.944
43.38	476		1933.25	173.025	1933.25	379.863	1933.25	671.013
43.4	416		1934.73	141.479	1934.73	372.949	1934.73	666.393
43.42	449		1936.22	147.535	1936.22	372.154	1936.22	673.277
43.44	444		1937.7	149.711	1937.7	375.936	1937.7	661.713
43.46	417		1939.19	151.082	1939.19	378.151	1939.19	657.817
43.48	424		1940.67	154.729	1940.67	385.709	1940.67	670.012
43.5	441		1942.15	139.23	1942.15	383.301	1942.15	667.638
43.52	427		1943.64	160.492	1943.64	363.318	1943.64	657.627
43.54	416		1945.12	154.996	1945.12	373.962	1945.12	674.4
43.56	416		1946.6	151.062	1946.6	380.033	1946.6	663.659
43.58	403		1948.08	134.922	1948.08	384.588	1948.08	654.461
43.6	419		1949.57	154.702	1949.57	370.808	1949.57	671.245
43.62	450		1951.05	143.914	1951.05	373.834	1951.05	654.408
43.64	438		1952.53	151.451	1952.53	360.814	1952.53	674.234
43.66	425		1954.01	149.813	1954.01	382.153	1954.01	669.613
43.68	423		1955.49	147.411	1955.49	385.921	1955.49	655.835
43.7	409		1956.97	148.063	1956.97	377.48	1956.97	670.295
43.72	440		1958.45	150.24	1958.45	377.434	1958.45	660.341
43.74	422		1959.93	150.886	1959.93	371.286	1959.93	670.975
43.76	399		1961.41	146.947	1961.41	374.278	1961.41	660.258
43.78	418		1962.89	159.75	1962.89	376.491	1962.89	664.014
43.8	395		1964.37	161.1	1964.37	379.448	1964.37	672.322
43.82	380		1965.85	153.308	1965.85	389.992	1965.85	669.204
43.84	404		1967.33	154.639	1967.33	371.646	1967.33	671.406
43.86	409		1968.81	163.558	1968.81	376.101	1968.81	652.355
43.88	437		1970.29	166.401	1970.29	366.147	1970.29	661.395
43.9	401		1971.77	157.882	1971.77	379.7	1971.77	659.817
43.92	407		1973.24	150.895	1973.24	376.58	1973.24	658.999
43.94	418		1974.72	154.508	1974.72	389.349	1974.72	661.964
43.96	416		1976.2	155.844	1976.2	388.49	1976.2	677.015
43.98	357		1977.68	154.154	1977.68	374.793	1977.68	661.834
44	366		1979.15	172.085	1979.15	387.527	1979.15	657.997
44.02	395		1980.63	158.333	1980.63	368.584	1980.63	664.724
44.04	385		1982.1	142.356	1982.1	373.788	1982.1	663.162
44.06	422		1983.58	161.057	1983.58	379.755	1983.58	663.869
44.08	382		1985.05	152.662	1985.05	382.721	1985.05	663.079
44.1	416		1986.53	173.639	1986.53	384.192	1986.53	660.038
44.12	376		1988.01	160.749	1988.01	393.944	1988.01	653.989
44.14	389		1989.48	156.885	1989.48	381.114	1989.48	665.245
44.16	380		1990.95	160.529	1990.95	393.099	1990.95	658.436
44.18	366		1992.43	149.867	1992.43	385.512	1992.43	663.653
44.2	357		1993.9	149.718	1993.9	385.433	1993.9	672.613
44.22	381		1995.38	137.552	1995.38	383.095	1995.38	664.291
44.24	378		1996.85	157.664	1996.85	374.012	1996.85	667.986
44.26	383		1998.32	134.279	1998.32	387.445	1998.32	656.687
44.28	389		1999.79	145.413	1999.79	386.645	1999.79	665.645
44.3	399		2001.27	155.818	2001.27	379.872	2001.27	659.622
44.32	387		2002.74	151.256	2002.74	385.859	2002.74	658.107
44.34	351		2004.21	141.457	2004.21	382.862	2004.21	664.841
44.36	354		2005.68	140.652	2005.68	376.117	2005.68	664.081
44.38	361		2007.16	147.339	2007.16	382.86	2007.16	672.314
44.4	384		2008.63	151.022	2008.63	376.103	2008.63	661.801
44.42	373		2010.1	141.206	2010.1	374.593	2010.1	645.289
44.44	381		2011.57	151.642	2011.57	380.586	2011.57	660.269
44.46	352		2013.04	146.346	2013.04	383.593	2013.04	661.011
44.48	370		2014.51	139.568	2014.51	387.37	2014.51	667.015
44.5	327		2015.98	159.077	2015.98	384.414	2015.98	660.274
44.52	347		2017.45	145.576	2017.45	379.966	2017.45	656.536
44.54	353		2018.92	147.848	2018.92	381.53	2018.92	667.078
44.56	379		2020.39	161.402	2020.39	381.588	2020.39	659.579
44.58	347		2021.85	141.84	2021.85	365.828	2021.85	663.354
44.6	338		2023.32	148.596	2023.32	383.171	2023.32	668.631
44.62	326		2024.79	153.831	2024.79	374.148	2024.79	665.616
44.64	365		2026.26	160.561	2026.26	383.944	2026.26	658.074
44.66	378		2027.73	147.697	2027.73	396.75	2027.73	660.321
44.68	387		2029.2	146.886	2029.2	374.146	2029.2	667.089
44.7	365		2030.66	146.078	2030.66	381.682	2030.66	657.283
44.72	334		2032.13	152.815	2032.13	381.689	2032.13	658.781
44.74	337		2033.59	153.533	2033.59	383.212	2033.59	648.222
44.76	359		2035.06	143.703	2035.06	387.007	2035.06	671.598
44.78	354		2036.53	124.066	2036.53	389.305	2036.53	651.236
44.8	344		2037.99	158.013	2037.99	367.454	2037.99	644.445
44.82	361		2039.46	160.275	2039.46	378.059	2039.46	664.837
44.84	349		2040.92	163.291	2040.92	378.848	2040.92	642.934
44.86	327		2042.39	155.716	2042.39	370.56	2042.39	658.804
44.88	384		2043.85	144.342	2043.85	386.453	2043.85	655.02
44.9	366		2045.32	150.344	2045.32	375.116	2045.32	667.867
44.92	374		2046.78	147.261	2046.78	384.19	2046.78	653.484
44.94	362		2048.25	138.122	2048.25	382.672	2048.25	658.008
44.96	353		2049.71	141.844	2049.71	385.694	2049.71	662.532
44.98	337		2051.17	170.537	2051.17	373.59	2051.17	667.06
45	360		2052.64	140.225	2052.64	354.677	2052.64	663.269
45.02	366		2054.1	167.427	2054.1	369.818	2054.1	669.317
45.04	369		2055.56	131.052	2055.56	388.752	2055.56	653.416
45.06	340		2057.02	155.99	2057.02	385.733	2057.02	659.464
45.08	333		2058.49	155.181	2058.49	385.735	2058.49	664.754
45.1	399		2059.95	161.176	2059.95	363.009	2059.95	671.555
45.12	551		2061.41	156.557	2061.41	392.528	2061.41	654.116
45.14	598		2062.87	141.327	2062.87	374.329	2062.87	664.693
45.16	613		2064.33	150.322	2064.33	367.487	2064.33	668.45
45.18	502		2065.79	153.255	2065.79	373.513	2065.79	672.961
45.2	447		2067.25	133.482	2067.25	386.348	2067.25	670.659
45.22	399		2068.71	152.307	2068.71	387.071	2068.71	668.358
45.24	432		2070.17	149.185	2070.17	376.447	2070.17	668.327
45.26	466		2071.63	146.061	2071.63	393.052	2071.63	656.193
45.28	468		2073.09	156.545	2073.09	356.716	2073.09	669.016
45.3	409		2074.55	154.168	2074.55	371.043	2074.55	652.348
45.32	367		2076.01	148.009	2076.01	393.671	2076.01	664.405
45.34	345		2077.47	144.873	2077.47	370.2	2077.47	667.388
45.36	339		2078.93	146.267	2078.93	387.522	2078.93	662.815
45.38	381		2080.38	146.901	2080.38	373.878	2080.38	672.586
45.4	369		2081.84	138.472	2081.84	364.767	2081.84	671.781
45.42	355		2083.3	142.86	2083.3	389.589	2083.3	667.955
45.44	343		2084.76	163.809	2084.76	384.228	2084.76	652.07
45.46	342		2086.21	144.808	2086.21	372.842	2086.21	650.511
45.48	365		2087.67	149.157	2087.67	377.272	2087.67	670.772
45.5	352		2089.13	130.197	2089.13	365.908	2089.13	670.705
45.52	374		2090.58	154.849	2090.58	386.876	2090.58	657.119
45.54	357		2092.04	160.71	2092.04	378.541	2092.04	656.32
45.56	343		2093.49	146.307	2093.49	381.479	2093.49	657.025
45.58	340		2094.95	140.922	2094.95	388.166	2094.95	647.978
45.6	356		2096.41	146.782	2096.41	376.845	2096.41	662.18
45.62	340		2097.86	148.128	2097.86	378.267	2097.86	658.378
45.64	341		2099.31	152.457	2099.31	384.172	2099.31	649.337
45.66	335		2100.77	148.544	2100.77	381.833	2100.77	659.757
45.68	340		2102.22	139.405	2102.22	399.681	2102.22	644.746
45.7	369		2103.68	146.718	2103.68	404.061	2103.68	655.903
45.72	342		2105.13	172.69	2105.13	368.88	2105.13	666.301
45.74	333		2106.58	128.512	2106.58	389.701	2106.58	668.483
45.76	356		2108.03	152.242	2108.03	381.426	2108.03	660.973
45.78	377		2109.49	138.694	2109.49	376.893	2109.49	660.928
45.8	365		2110.94	154.22	2110.94	367.156	2110.94	661.632
45.82	314		2112.39	144.428	2112.39	383.501	2112.39	666.064
45.84	334		2113.85	149.545	2113.85	386.446	2113.85	651.142
45.86	390		2115.3	128.613	2115.3	387.165	2115.3	660.052
45.88	334		2116.75	142.675	2116.75	374.486	2116.75	651.094
45.9	366		2118.2	151.515	2118.2	381.156	2118.2	660.744
45.92	386		2119.65	151.405	2119.65	392.273	2119.65	662.197
45.94	349		2121.1	143.093	2121.1	395.183	2121.1	658.433
45.96	356		2122.55	147.407	2122.55	396.586	2122.55	649.462
45.98	334		2124	139.822	2124	377.923	2124	663.525
46	339		2125.45	155.998	2125.45	388.233	2125.45	668.662
46.02	367		2126.9	158.809	2126.9	387.41	2126.9	661.927
46.04	346		2128.35	155.7	2128.35	366.581	2128.35	658.913
46.06	391		2129.8	145.936	2129.8	376.905	2129.8	675.174
46.08	399		2131.25	148.043	2131.25	377.598	2131.25	668.463
46.1	356		2132.7	141.27	2132.7	387.924	2132.7	662.501
46.12	357		2134.14	163.386	2134.14	380.484	2134.14	652.844
46.14	358		2135.59	148.491	2135.59	381.199	2135.59	648.378
46.16	374		2137.04	164.708	2137.04	384.148	2137.04	659.464
46.18	395		2138.49	152.067	2138.49	383.408	2138.49	655.75
46.2	350		2139.93	156.469	2139.93	384.159	2139.93	661.667
46.22	355		2141.38	149.769	2141.38	378.99	2141.38	676.48
46.24	373		2142.83	157.146	2142.83	378.265	2142.83	666.849
46.26	387		2144.27	140.065	2144.27	371.609	2144.27	666.847
46.28	375		2145.72	165.975	2145.72	387.932	2145.72	664.621
46.3	355		2147.16	148.889	2147.16	382.017	2147.16	651.27
46.32	384		2148.61	145.895	2148.61	379.814	2148.61	661.653
46.34	376		2150.06	134.747	2150.06	390.236	2150.06	675.019
46.36	343		2151.5	146.62	2151.5	395.482	2151.5	651.276
46.38	361		2152.95	146.628	2152.95	365.078	2152.95	663.174
46.4	382		2154.39	142.178	2154.39	387.426	2154.39	671.372
46.42	390		2155.83	143.668	2155.83	381.526	2155.83	660.233
46.44	394		2157.28	145.891	2157.28	379.331	2157.28	671.407
46.46	365		2158.72	144.381	2158.72	401.695	2158.72	666.946
46.48	382		2160.16	130.941	2160.16	383.099	2160.16	658.008
46.5	353		2161.61	125.683	2161.61	373.428	2161.61	667.688
46.52	383		2163.05	151.722	2163.05	391.324	2163.05	646.82
46.54	377		2164.49	153.929	2164.49	384.638	2164.49	657.996
46.56	353		2165.94	159.13	2165.94	380.938	2165.94	664.71
46.58	387		2167.38	135.996	2167.38	383.956	2167.38	663.226
46.6	372		2168.82	153.149	2168.82	384.74	2168.82	661.743
46.62	385		2170.26	146.419	2170.26	380.296	2170.26	654.283
46.64	390		2171.7	144.903	2171.7	369.116	2171.7	655.777
46.66	380		2173.14	150.097	2173.14	378.095	2173.14	654.278
46.68	376		2174.59	149.303	2174.59	379.596	2174.59	675.195
46.7	363		2176.03	133.553	2176.03	376.606	2176.03	652.014
46.72	377		2177.47	151.439	2177.47	380.345	2177.47	670.691
46.74	377		2178.91	149.148	2178.91	372.125	2178.91	656.477
46.76	411		2180.34	152.842	2180.34	366.147	2180.34	651.981
46.78	384		2181.78	133.348	2181.78	387.841	2181.78	669.174
46.8	354		2183.22	153.488	2183.22	381.857	2183.22	673.651
46.82	400		2184.66	138.456	2184.66	374.364	2184.66	666.152
46.84	409		2186.1	151.088	2186.1	370.601	2186.1	665.379
46.86	395		2187.54	152.49	2187.54	381.79	2187.54	666.097
46.88	392		2188.98	141.183	2188.98	376.527	2188.98	654.854
46.9	383		2190.42	171.01	2190.42	389.218	2190.42	655.579
46.92	389		2191.85	126.084	2191.85	375.751	2191.85	651.824
46.94	408		2193.29	155.934	2193.29	374.252	2193.29	665.269
46.96	389		2194.73	144.656	2194.73	380.977	2194.73	663.011
46.98	371		2196.17	148.315	2196.17	387.687	2196.17	664.485
47	365		2197.6	130.268	2197.6	386.15	2197.6	655.479
47.02	393		2199.04	157.044	2199.04	365.912	2199.04	659.172
47.04	372		2200.47	149.421	2200.47	388.996	2200.47	650.159
47.06	425		2201.91	150.761	2201.91	374.735	2201.91	659.067
47.08	380		2203.35	139.433	2203.35	388.099	2203.35	661.258
47.1	420		2204.78	157.217	2204.78	396.997	2204.78	664.203
47.12	410		2206.22	148.178	2206.22	393.984	2206.22	647.027
47.14	382		2207.65	144.375	2207.65	378.312	2207.65	658.936
47.16	408		2209.09	137.593	2209.09	397.681	2209.09	661.898
47.18	429		2210.52	147.947	2210.52	378.276	2210.52	665.601
47.2	381		2211.95	143.374	2211.95	384.202	2211.95	658.115
47.22	405		2213.39	153.685	2213.39	372.229	2213.39	655.841
47.24	431		2214.82	149.081	2214.82	399.722	2214.82	655.798
47.26	395		2216.25	148.2	2216.25	386.253	2216.25	649.799
47.28	451		2217.69	141.377	2217.69	386.194	2217.69	660.176
47.3	397		2219.12	139.036	2219.12	362.348	2219.12	663.114
47.32	401		2220.55	138.198	2220.55	381.652	2220.55	661.597
47.34	408		2221.98	158.191	2221.98	376.426	2221.98	661.573
47.36	443		2223.41	132.837	2223.41	386.074	2223.41	653.374
47.38	418		2224.85	143.912	2224.85	381.596	2224.85	638.485
47.4	418		2226.28	140.11	2226.28	380.085	2226.28	662.992
47.42	367		2227.71	160.079	2227.71	394.914	2227.71	665.934
47.44	357		2229.14	121.328	2229.14	380.748	2229.14	653.265
47.46	426		2230.57	150.175	2230.57	385.889	2230.57	665.85
47.48	384		2232	129.996	2232	377.658	2232	649.47
47.5	405		2233.43	140.249	2233.43	396.137	2233.43	653.136
47.52	366		2234.86	154.197	2234.86	371.592	2234.86	659.022
47.54	367		2236.29	146.641	2236.29	381.162	2236.29	676.017
47.56	338		2237.72	153.907	2237.72	380.355	2237.72	650.778
47.58	361		2239.15	138.961	2239.15	373.628	2239.15	661.1
47.6	363		2240.58	146.972	2240.58	374.31	2240.58	666.973
47.62	361		2242.01	133.535	2242.01	391.271	2242.01	665.45
47.64	372		2243.43	143.044	2243.43	375.699	2243.43	658.02
47.66	366		2244.86	155.531	2244.86	392.682	2244.86	660.214
47.68	354		2246.29	134.773	2246.29	376.416	2246.29	661.682
47.7	344		2247.72	165.072	2247.72	383.835	2247.72	652.067
47.72	355		2249.14	148.053	2249.14	392.755	2249.14	667.614
47.74	328		2250.57	126.58	2250.57	374.291	2250.57	656.522
47.76	352		2252	160.636	2252	371.359	2252	654.304
47.78	348		2253.42	129.482	2253.42	395.823	2253.42	673.565
47.8	334		2254.85	153.868	2254.85	390.627	2254.85	652.059
47.82	341		2256.28	135.99	2256.28	387.63	2256.28	659.44
47.84	349		2257.7	141.804	2257.7	383.878	2257.7	658.662
47.86	355		2259.13	140.945	2259.13	391.228	2259.13	652.7
47.88	338		2260.55	137.13	2260.55	364.533	2260.55	653.404
47.9	346		2261.98	137.028	2261.98	380.036	2261.98	670.39
47.92	342		2263.4	141.378	2263.4	374.09	2263.4	658.525
47.94	364		2264.83	130.945	2264.83	382.951	2264.83	664.422
47.96	364		2266.25	151.595	2266.25	376.285	2266.25	656.269
47.98	325		2267.67	152.281	2267.67	391.083	2267.67	656.997
48	330		2269.1	122.637	2269.1	370.372	2269.1	672.529
48.02	364		2270.52	158.865	2270.52	383.707	2270.52	659.205
48.04	354		2271.94	134.405	2271.94	379.285	2271.94	663.646
48.06	339		2273.37	128.451	2273.37	357.087	2273.37	662.908
48.08	317		2274.79	148.431	2274.79	373.406	2274.79	656.984
48.1	289		2276.21	146.931	2276.21	379.362	2276.21	673.295
48.12	352		2277.63	136.536	2277.63	372.719	2277.63	645.126
48.14	309		2279.06	124.653	2279.06	369.042	2279.06	665.902
48.16	326		2280.48	127.611	2280.48	387.636	2280.48	655.524
48.18	322		2281.9	135.777	2281.9	389.916	2281.9	657.764
48.2	363		2283.32	133.553	2283.32	373.622	2283.32	663.725
48.22	339		2284.74	143.224	2284.74	389.285	2284.74	657.05
48.24	330		2286.16	131.32	2286.16	392.312	2286.16	648.132
48.26	341		2287.58	126.839	2287.58	374.487	2287.58	662.279
48.28	389		2289	152.131	2289	384.936	2289	663.772
48.3	393		2290.42	143.16	2290.42	373.78	2290.42	660.791
48.32	356		2291.84	136.412	2291.84	387.199	2291.84	654.079
48.34	336		2293.26	136.364	2293.26	372.302	2293.26	651.089
48.36	362		2294.68	157.93	2294.68	372.306	2294.68	657.041
48.38	365		2296.1	134.777	2296.1	382.003	2296.1	657.033
48.4	362		2297.52	140.699	2297.52	379.032	2297.52	654.79
48.42	355		2298.93	139.92	2298.93	375.319	2298.93	671.195
48.44	360		2300.35	135.421	2300.35	388.028	2300.35	658.518
48.46	357		2301.77	124.21	2301.77	370.898	2301.77	653.299
48.48	341		2303.19	137.644	2303.19	370.188	2303.19	651.067
48.5	338		2304.6	131.665	2304.6	368.733	2304.6	657.801
48.52	349		2306.02	127.169	2306.02	365.776	2306.02	651.082
48.54	341		2307.44	139.859	2307.44	391.229	2307.44	653.326
48.56	358		2308.85	144.307	2308.85	387.502	2308.85	657.059
48.58	342		2310.27	128.533	2310.27	374.778	2310.27	660.037
48.6	312		2311.69	141.925	2311.69	379.999	2311.69	656.276
48.62	326		2313.1	130.622	2313.1	387.459	2313.1	668.971
48.64	355		2314.52	137.278	2314.52	379.212	2314.52	648.75
48.66	351		2315.93	120.002	2315.93	359.75	2315.93	664.441
48.68	343		2317.35	147.616	2317.35	358.992	2317.35	668.914
48.7	335		2318.76	130.343	2318.76	390.404	2318.76	674.135
48.72	340		2320.17	139.995	2320.17	385.901	2320.17	653.915
48.74	335		2321.59	127.942	2321.59	381.388	2321.59	650.151
48.76	364		2323	145.05	2323	375.372	2323	650.123
48.78	358		2324.42	140.461	2324.42	378.327	2324.42	653.831
48.8	344		2325.83	139.61	2325.83	389.501	2325.83	657.537
48.82	351		2327.24	135.023	2327.24	385.724	2327.24	659.747
48.84	352		2328.66	137.909	2328.66	378.959	2328.66	652.242
48.86	376		2330.07	142.281	2330.07	399.828	2330.07	646.233
48.88	378		2331.48	139.918	2331.48	384.835	2331.48	640.224
48.9	391		2332.89	131.573	2332.89	370.589	2332.89	660.334
48.92	371		2334.3	147.091	2334.3	366.046	2334.3	652.077
48.94	384		2335.72	145.443	2335.72	390.572	2335.72	652.772
48.96	354		2337.13	129.649	2337.13	381.552	2337.13	652.723
48.98	371		2338.54	149.616	2338.54	382.229	2338.54	671.29
49	355		2339.95	127.161	2339.95	382.171	2339.95	671.986
49.02	381		2341.36	127.792	2341.36	379.888	2341.36	655.576
49.04	350		2342.77	144.779	2342.77	373.144	2342.77	660.742
49.06	364		2344.18	145.387	2344.18	372.342	2344.18	653.263
49.08	353		2345.59	137.801	2345.59	380.438	2345.59	656.182
49.1	353		2347	136.878	2347	372.173	2347	650.922
49.12	372		2348.41	144.088	2348.41	367.613	2348.41	656.042
49.14	351		2349.82	133.495	2349.82	390.451	2349.82	661.145
49.16	374		2351.23	134.76	2351.23	371.815	2351.23	645.525
49.18	349		2352.63	138.253	2352.63	382.047	2352.63	656.544
49.2	377		2354.04	124.785	2354.04	380.469	2354.04	653.526
49.22	350		2355.45	140.139	2355.45	395.889	2355.45	652.739
49.24	367		2356.86	118.63	2356.86	377.392	2356.86	667.452
49.26	351		2358.26	131.068	2358.26	364.083	2358.26	660.781
49.28	358		2359.67	153.087	2359.67	376.584	2359.67	664.436
49.3	408		2361.08	141.913	2361.08	399.383	2361.08	651.868
49.32	360		2362.49	123.355	2362.49	369.104	2362.49	652.558
49.34	346		2363.89	141.589	2363.89	381.526	2363.89	649.554
49.36	390		2365.3	125.938	2365.3	370.374	2365.3	664.187
49.38	365		2366.7	149.954	2366.7	387.134	2366.7	638.393
49.4	402		2368.11	118.906	2368.11	392.116	2368.11	661.795
49.42	386		2369.52	140.684	2369.52	380.984	2369.52	657.313
49.44	365		2370.92	119.999	2370.92	378.678	2370.92	653.583
49.46	395		2372.33	115.461	2372.33	380.787	2372.33	649.14
49.48	347		2373.73	112.412	2373.73	385.837	2373.73	660.061
49.5	375		2375.13	142.252	2375.13	382.856	2375.13	649.789
49.52	368		2376.54	132.631	2376.54	379.147	2376.54	659.244
49.54	388		2377.94	138.339	2377.94	368.865	2377.94	645.328
49.56	369		2379.35	138.924	2379.35	368.8	2379.35	651.851
49.58	377		2380.75	132.945	2380.75	379.671	2380.75	656.178
49.6	360		2382.15	132.083	2382.15	391.267	2382.15	662.691
49.62	370		2383.55	126.869	2383.55	381.014	2383.55	667.021
49.64	363		2384.96	129.689	2384.96	370.785	2384.96	653.152
49.66	323		2386.36	112.859	2386.36	395.528	2386.36	661.14
49.68	358		2387.76	125.891	2387.76	372.204	2387.76	662.575
49.7	369		2389.16	133.812	2389.16	374.362	2389.16	650.169
49.72	365		2390.57	128.606	2390.57	377.229	2390.57	663.237
49.74	331		2391.97	135.751	2391.97	377.895	2391.97	653.73
49.76	382		2393.37	134.149	2393.37	369.096	2393.37	660.951
49.78	336		2394.77	131.822	2394.77	371.207	2394.77	654.356
49.8	367		2396.17	146.215	2396.17	382.041	2396.17	659.395
49.82	358		2397.57	143.192	2397.57	377.636	2397.57	647.74
49.84	358		2398.97	130.757	2398.97	369.621	2398.97	652.794
49.86	355		2400.37	140.115	2400.37	375.409	2400.37	653.498
49.88	339		2401.77	114.636	2401.77	384.831	2401.77	656.382
49.9	363		2403.17	143.596	2403.17	381.911	2403.17	641.119
49.92	337		2404.57	127.549	2404.57	379.715	2404.57	645.452
49.94	346		2405.97	131.099	2405.97	373.889	2405.97	670.832
49.96	330		2407.36	123.042	2407.36	375.325	2407.36	658.474
49.98	316		2408.76	140.394	2408.76	387.654	2408.76	654.103
50	340		2410.16	143.238	2410.16	377.49	2410.16	643.202
50.02	333		2411.56	135.195	2411.56	384.745	2411.56	656.979
50.04	329		2412.96	125.69	2412.96	393.446	2412.96	645.347
50.06	334		2414.35	140.126	2414.35	373.825	2414.35	664.196
50.08	322		2415.75	134.221	2415.75	378.146	2415.75	667.792
50.1	303		2417.15	141.368	2417.15	382.456	2417.15	648.892
50.12	349		2418.54	128.926	2418.54	374.433	2418.54	645.232
50.14	338		2419.94	132.448	2419.94	380.195	2419.94	642.302
50.16	304		2421.34	123.655	2421.34	383.062	2421.34	656.049
50.18	313		2422.73	135.169	2422.73	360.568	2422.73	658.199
50.2	326		2424.13	138.716	2424.13	384.47	2424.13	656.003
50.22	310		2425.52	128.498	2425.52	375.035	2425.52	665.407
50.24	327		2426.92	132.782	2426.92	379.376	2426.92	650.894
50.26	320		2428.31	131.276	2428.31	372.126	2428.31	666.83
50.28	277		2429.71	134.132	2429.71	388.085	2429.71	650.148
50.3	320		2431.1	107.263	2431.1	372.874	2431.1	671.177
50.32	316		2432.5	138.422	2432.5	373.617	2432.5	653.768
50.34	337		2433.89	134.755	2433.89	389.594	2433.89	653.762
50.36	321		2435.28	125.261	2435.28	373.625	2435.28	673.343
50.38	343		2436.68	135.334	2436.68	391.741	2436.68	657.351
50.4	285		2438.07	130.142	2438.07	395.316	2438.07	687.78
50.42	299		2439.46	140.161	2439.46	390.17	2439.46	659.442
50.44	321		2440.85	149.438	2440.85	369.805	2440.85	671.711
50.46	317		2442.25	124.665	2442.25	381.331	2442.25	657.894
50.48	323		2443.64	120.913	2443.64	376.196	2443.64	647.711
50.5	313		2445.03	114.987	2445.03	381.914	2445.03	650.559
50.52	297		2446.42	132.915	2446.42	381.105	2446.42	656.29
50.54	300		2447.81	127.682	2447.81	379.561	2447.81	668.506
50.56	295		2449.21	126.779	2449.21	380.899	2449.21	651.105
50.58	269		2450.59	115.784	2450.59	370.698	2450.59	651.042
50.6	268		2451.98	122.836	2451.98	380.703	2451.98	651.706
50.62	266		2453.38	124.862	2453.38	382.074	2453.38	651.66
50.64	285		2454.77	134.835	2454.77	372.67	2454.77	652.346
50.66	302		2456.16	130.429	2456.16	382.004	2456.16	652.321
50.68	255		2457.55	128.913	2457.55	387.026	2457.55	665.977
50.7	267		2458.93	126.675	2458.93	386.287	2458.93	653.718
50.72	286		2460.32	139.539	2460.32	389.854	2460.32	663.766
50.74	292		2461.71	127.196	2461.71	381.893	2461.71	655.814
50.76	271		2463.1	129.23	2463.1	378.238	2463.1	651.457
50.78	279		2464.49	124.061	2464.49	358.764	2464.49	666.505
50.8	273		2465.88	113.862	2465.88	361.576	2465.88	654.954
50.82	286		2467.27	130.232	2467.27	394.531	2467.27	649.875
50.84	289		2468.65	120.03	2468.65	356.414	2468.65	656.996
50.86	281		2470.04	134.928	2470.04	381.432	2470.04	651.918
50.88	261		2471.43	126.875	2471.43	372.025	2471.43	645.412
50.9	269		2472.81	127.42	2472.81	384.818	2472.81	653.946
50.92	255		2474.2	127.966	2474.2	372.561	2474.2	641.012
50.94	289		2475.59	125.66	2475.59	384.625	2475.59	656.685
50.96	240		2476.97	123.365	2476.97	381.684	2476.97	655.201
50.98	254		2478.36	138.926	2478.36	368.047	2478.36	652.294
51	265		2479.74	126.653	2479.74	384.391	2479.74	635.84
51.02	259		2481.13	133.644	2481.13	380.041	2481.13	657.904
51.04	289		2482.51	127.084	2482.51	371.416	2482.51	651.438
51.06	238		2483.9	124.083	2483.9	379.885	2483.9	654.946
51.08	277		2485.28	118.943	2485.28	381.931	2485.28	642.791
51.1	265		2486.67	127.315	2486.67	382.548	2486.67	649.85
51.12	261		2488.05	112.226	2488.05	370.373	2488.05	654.765
51.14	263		2489.44	126.979	2489.44	385.905	2489.44	659.674
51.16	253		2490.82	118.305	2490.82	383.684	2490.82	663.159
51.18	262		2492.2	147.22	2492.2	370.128	2492.2	644.666
51.2	273		2493.59	124.387	2493.59	382.808	2493.59	656.663
51.22	260		2494.97	117.873	2494.97	369.988	2494.97	649.531
51.24	300		2496.35	125.524	2496.35	389.032	2496.35	648.07
51.26	243		2497.73	122.566	2497.73	382.599	2497.73	647.321
51.28	275		2499.11	138.708	2499.11	379.714	2499.11	661.424
51.3	295		2500.5	125.16	2500.5	374.717	2500.5	644.421
51.32	260		2501.88	120.81	2501.88	390.924	2501.88	657.813
51.34	234		2503.26	139.77	2503.26	383.103	2503.26	652.83
51.36	264		2504.64	112.814	2504.64	383.046	2504.64	644.318
51.38	255		2506.02	133.856	2506.02	375.921	2506.02	660.507
51.4	280		2507.4	126.647	2507.4	372.317	2507.4	670.322
51.42	245		2508.78	117.32	2508.78	384.21	2508.78	654.746
51.44	251		2510.16	124.193	2510.16	367.911	2510.16	650.457
51.46	243		2511.54	133.163	2511.54	381.186	2511.54	654.616
51.48	234		2512.92	133.689	2512.92	376.168	2512.92	652.445
51.5	256		2514.3	135.632	2514.3	366.952	2514.3	643.96
51.52	253		2515.68	119.335	2515.68	378.819	2515.68	661.465
51.54	268		2517.06	136.748	2517.06	376.651	2517.06	657.908
51.56	285		2518.44	119.086	2518.44	395.533	2518.44	652.955
51.58	254		2519.82	132.994	2519.82	366.73	2519.82	662.732
51.6	254		2521.19	124.465	2521.19	375.795	2521.19	654.281
51.62	260		2522.57	115.943	2522.57	382.052	2522.57	657.045
51.64	260		2523.95	134.744	2523.95	382.004	2523.95	656.307
51.66	245		2525.33	135.336	2525.33	387.563	2525.33	653.472
51.68	262		2526.7	115.636	2526.7	388.227	2526.7	656.942
51.7	234		2528.08	133.749	2528.08	390.299	2528.08	662.515
51.72	272		2529.46	130.867	2529.46	377.679	2529.46	663.891
51.74	226		2530.83	126.586	2530.83	379.057	2530.83	658.268
51.76	287		2532.21	119.499	2532.21	384.626	2532.21	661.739
51.78	289		2533.59	124.996	2533.59	378.291	2533.59	677.794
51.8	259		2534.96	128.377	2534.96	390.13	2534.96	655.371
51.82	271		2536.34	122.66	2536.34	379.583	2536.34	663.017
51.84	254		2537.71	110.657	2537.71	384.414	2537.71	635.023
51.86	240		2539.09	123.811	2539.09	385.754	2539.09	652.45
51.88	272		2540.46	129.286	2540.46	394.084	2540.46	652.414
51.9	253		2541.83	104.756	2541.83	380.085	2541.83	660.062
51.92	273		2543.21	128.4	2543.21	384.943	2543.21	644.681
51.94	238		2544.58	126.225	2544.58	388.41	2544.58	650.939
51.96	243		2545.96	116.374	2545.96	379.317	2545.96	659.289
51.98	239		2547.33	114.894	2547.33	384.873	2547.33	659.264
52	246		2548.7	118.988	2548.7	373.679	2548.7	659.234
52.02	260		2550.08	130.742	2550.08	390.379	2550.08	662.687
52.04	234		2551.45	131.324	2551.45	386.144	2551.45	652.189
52.06	256		2552.82	116.567	2552.82	388.876	2552.82	666.785
52.08	258		2554.19	126.899	2554.19	376.975	2554.19	663.256
52.1	237		2555.57	130.263	2555.57	380.406	2555.57	656.25
52.12	234		2556.94	102.307	2556.94	392.894	2556.94	643.684
52.14	203		2558.31	136.322	2558.31	389.378	2558.31	655.489
52.16	255		2559.68	134.148	2559.68	382.393	2559.68	646.417
52.18	235		2561.05	124.325	2561.05	378.198	2561.05	656.833
52.2	244		2562.42	121.46	2562.42	392.093	2562.42	644.98
52.22	257		2563.79	107.455	2563.79	378.842	2563.79	662.348
52.24	245		2565.16	131.701	2565.16	380.889	2565.16	649.793
52.26	254		2566.53	119.069	2566.53	387.098	2566.53	653.233
52.28	239		2567.9	134.938	2567.9	391.213	2567.9	660.144
52.3	222		2569.27	113.974	2569.27	371.009	2569.27	651.766
52.32	249		2570.64	130.539	2570.64	388.332	2570.64	648.259
52.34	274		2572.01	129.051	2572.01	379.268	2572.01	652.396
52.36	232		2573.38	121.323	2573.38	385.489	2573.38	655.841
52.38	249		2574.75	139.98	2574.75	369.493	2574.75	645.401
52.4	210		2576.12	121.142	2576.12	396.533	2576.12	656.479
52.42	255		2577.48	115.485	2577.48	381.914	2577.48	662.69
52.44	217		2578.85	121.61	2578.85	393.65	2578.85	660.564
52.46	253		2580.22	124.943	2580.22	383.178	2580.22	657.048
52.48	282		2581.59	131.036	2581.59	383.103	2581.59	660.461
52.5	238		2582.95	116.347	2582.95	384.414	2582.95	665.947
52.52	269		2584.32	141.132	2584.32	385.037	2584.32	647.899
52.54	242		2585.69	123.016	2585.69	388.44	2585.69	650.628
52.56	232		2587.05	130.514	2587.05	384.241	2587.05	656.126
52.58	224		2588.42	115.196	2588.42	367.605	2588.42	649.178
52.6	246		2589.78	126.154	2589.78	397.292	2589.78	658.824
52.62	231		2591.15	116.369	2591.15	374.437	2591.15	655.331
52.64	250		2592.52	139.051	2592.52	377.15	2592.52	658.054
52.66	244		2593.88	120.273	2593.88	390.211	2593.88	660.771
52.68	246		2595.25	112.547	2595.25	380.477	2595.25	658.65
52.7	215		2596.61	122.071	2596.61	383.166	2596.61	645.494
52.72	243		2597.97	115.727	2597.97	383.783	2597.97	660.616
52.74	270		2599.34	121.794	2599.34	400.249	2599.34	657.808
52.76	262		2600.7	109.265	2600.7	375.381	2600.7	659.137
52.78	245		2602.07	123.596	2602.07	382.892	2602.07	656.337
52.8	255		2603.43	125.533	2603.43	391.088	2603.43	654.228
52.82	224		2604.79	132.972	2604.79	375.894	2604.79	671.379
52.84	259		2606.16	101.908	2606.16	393.026	2606.16	642.457
52.86	245		2607.52	106.605	2607.52	374.411	2607.52	655.477
52.88	253		2608.88	121.603	2608.88	385.349	2608.88	658.183
52.9	246		2610.24	132.467	2610.24	383.918	2610.24	656.767
52.92	231		2611.61	115.18	2611.61	383.172	2611.61	648.487
52.94	245		2612.97	117.798	2612.97	387.911	2612.97	662.166
52.96	251		2614.33	136.179	2614.33	383.727	2614.33	653.201
52.98	239		2615.69	128.497	2615.69	398.049	2615.69	651.783
53	216		2617.05	102.329	2617.05	384.274	2617.05	655.162
53.02	221		2618.41	111.795	2618.41	382.157	2618.41	665.388
53.04	241		2619.77	129.475	2619.77	371.154	2619.77	647.549
53.06	271		2621.13	121.838	2621.13	369.059	2621.13	663.252
53.08	248		2622.49	115.579	2622.49	401.855	2622.49	659.797
53.1	253		2623.85	118.894	2623.85	360.777	2623.85	661.128
53.12	232		2625.21	139.967	2625.21	392.86	2625.21	641.946
53.14	253		2626.57	124.108	2626.57	379.121	2626.57	652.153
53.16	269		2627.93	119.854	2627.93	376.307	2627.93	653.464
53.18	270		2629.29	119.685	2629.29	374.849	2629.29	680.008
53.2	253		2630.65	133.143	2630.65	391.112	2630.65	642.431
53.22	248		2632	123.425	2632	391.005	2632	655.998
53.24	278		2633.36	121.902	2633.36	390.909	2633.36	651.174
53.26	260		2634.72	129.241	2634.72	378.586	2634.72	658.607
53.28	260		2636.08	120.954	2636.08	377.849	2636.08	655.843
53.3	268		2637.43	95.0181	2637.43	388.683	2637.43	659.887
53.32	258		2638.79	122.798	2638.79	369.623	2638.79	651.024
53.34	245		2640.15	124.762	2640.15	381.84	2640.15	657.8
53.36	239		2641.51	115.183	2641.51	396.786	2641.51	648.949
53.38	281		2642.86	113.766	2642.86	385.231	2642.86	658.452
53.4	275		2644.22	113.027	2644.22	380.471	2644.22	659.119
53.42	280		2645.57	122.476	2645.57	368.224	2645.57	656.382
53.44	245		2646.93	112.875	2646.93	397.429	2646.93	651.599
53.46	314		2648.28	112.092	2648.28	398.062	2648.28	654.963
53.48	292		2649.64	118.085	2649.64	383.733	2649.64	664.43
53.5	278		2651	126.778	2651	389.776	2651	661.662
53.52	278		2652.35	125.964	2652.35	379.528	2652.35	657.541
53.54	282		2653.7	102.1	2653.7	392.361	2653.7	649.359
53.56	270		2655.06	112.852	2655.06	379.433	2655.06	661.534
53.58	250		2656.41	107.341	2656.41	382.119	2656.41	654.726
53.6	276		2657.77	124.215	2657.77	382.101	2657.77	657.417
53.62	289		2659.12	122.105	2659.12	381.406	2659.12	645.87
53.64	274		2660.47	117.277	2660.47	394.942	2660.47	643.135
53.66	277		2661.83	117.185	2661.83	378.641	2661.83	662.765
53.68	294		2663.18	123.857	2663.18	379.955	2663.18	659.34
53.7	293		2664.53	112.225	2664.53	389.389	2664.53	645.752
53.72	251		2665.88	116.168	2665.88	371.046	2665.88	653.839
53.74	253		2667.23	121.455	2667.23	379.11	2667.23	655.825
53.76	271		2668.59	113.203	2668.59	388.516	2668.59	653.072
53.78	241		2669.94	113.749	2669.94	391.827	2669.94	662.491
53.8	280		2671.29	129.841	2671.29	378.918	2671.29	665.821
53.82	259		2672.64	133.092	2672.64	383.592	2672.64	640.78
53.84	256		2673.99	118.122	2673.99	383.546	2673.99	661.008
53.86	266		2675.34	112.625	2675.34	382.837	2675.34	659.627
53.88	255		2676.69	115.243	2676.69	397.666	2676.69	662.978
53.9	260		2678.04	124.618	2678.04	384.821	2678.04	645.404
53.92	279		2679.39	123.868	2679.39	373.328	2679.39	644.033
53.94	267		2680.74	120.414	2680.74	394.91	2680.74	648.737
53.96	259		2682.09	116.279	2682.09	396.234	2682.09	649.387
53.98	236		2683.44	122.935	2683.44	377.979	2683.44	645.31
54	226		2684.79	119.461	2684.79	384.69	2684.79	671.593
54.02	263		2686.14	114.634	2686.14	384.647	2686.14	662.111
54.04	228		2687.49	125.315	2687.49	381.903	2687.49	657.353
54.06	247		2688.83	107.001	2688.83	393.314	2688.83	659.337
54.08	240		2690.18	106.22	2690.18	390.568	2690.18	644.474
54.1	262		2691.53	118.914	2691.53	382.436	2691.53	649.83
54.12	264		2692.88	92.5415	2692.88	372.29	2692.88	658.551
54.14	248		2694.22	122.064	2694.22	378.981	2694.22	653.128
54.16	241		2695.57	112.528	2695.57	387.682	2695.57	649.053
54.18	233		2696.92	121.827	2696.92	386.278	2696.92	644.304
54.2	245		2698.26	119.677	2698.26	386.212	2698.26	663.091
54.22	244		2699.61	114.835	2699.61	392.19	2699.61	660.35
54.24	229		2700.96	125.45	2700.96	400.178	2700.96	650.895
54.26	217		2702.3	108.535	2702.3	386.01	2702.3	658.239
54.28	237		2703.65	135.951	2703.65	381.264	2703.65	646.791
54.3	244		2704.99	109.012	2704.99	385.262	2704.99	663.543
54.32	259		2706.34	121.689	2706.34	387.26	2706.34	661.51
54.34	228		2707.68	105.516	2707.68	393.963	2707.68	662.164
54.36	249		2709.03	119.545	2709.03	387.915	2709.03	648.053
54.38	241		2710.37	120.145	2710.37	399.983	2710.37	656.089
54.4	250		2711.72	114.695	2711.72	389.894	2711.72	647.341
54.42	237		2713.06	119.304	2713.06	397.917	2713.06	644.631
54.44	225		2714.4	123.236	2714.4	379.768	2714.4	649.971
54.46	241		2715.75	107.712	2715.75	381.747	2715.75	643.235
54.48	268		2717.09	111.644	2717.09	401.164	2717.09	641.866
54.5	231		2718.43	128.988	2718.43	383.696	2718.43	662.627
54.52	233		2719.78	119.511	2719.78	378.974	2719.78	646.508
54.54	234		2721.12	104.004	2721.12	381.628	2721.12	654.527
54.56	254		2722.46	115.982	2722.46	378.919	2722.46	650.479
54.58	243		2723.8	129.966	2723.8	378.891	2723.8	658.494
54.6	233		2725.14	105.081	2725.14	386.232	2725.14	656.456
54.62	234		2726.49	124.421	2726.49	389.551	2726.49	655.757
54.64	246		2727.83	107.582	2727.83	377.462	2727.83	663.767
54.66	244		2729.17	124.234	2729.17	378.102	2729.17	657.04
54.68	231		2730.51	122.8	2730.51	385.436	2730.51	655.001
54.7	233		2731.85	136.763	2731.85	396.783	2731.85	655.641
54.72	221		2733.19	123.944	2733.19	392.058	2733.19	666.988
54.74	229		2734.53	118.488	2734.53	373.95	2734.53	658.923
54.76	223		2735.87	110.356	2735.87	381.939	2735.87	659.557
54.78	238		2737.21	100.219	2737.21	383.234	2737.21	654.17
54.8	259		2738.55	115.495	2738.55	391.213	2738.55	663.496
54.82	236		2739.89	124.746	2739.89	378.466	2739.89	656.105
54.84	244		2741.23	127.31	2741.23	395.129	2741.23	658.074
54.86	287		2742.56	112.504	2742.56	391.743	2742.56	651.358
54.88	228		2743.9	115.74	2743.9	373.666	2743.9	659.34
54.9	219		2745.24	116.305	2745.24	381.641	2745.24	649.29
54.92	258		2746.58	111.532	2746.58	398.291	2746.58	661.275
54.94	249		2747.92	108.764	2747.92	386.237	2747.92	655.235
54.96	264		2749.25	121.346	2749.25	382.864	2749.25	652.534
54.98	254		2750.59	104.569	2750.59	390.166	2750.59	659.175
55	246		2751.93	109.806	2751.93	384.79	2751.93	652.472
55.02	253		2753.26	114.368	2753.26	382.745	2753.26	649.104
55.04	245		2754.6	99.5876	2754.6	386.025	2754.6	661.063
55.06	240		2755.94	124.115	2755.94	381.296	2755.94	656.35
55.08	268		2757.27	110.651	2757.27	386.549	2757.27	660.959
55.1	234		2758.61	126.475	2758.61	385.135	2758.61	639.607
55.12	249		2759.95	120.332	2759.95	389.042	2759.95	648.206
55.14	255		2761.28	126.166	2761.28	381.651	2761.28	656.797
55.16	272		2762.62	126.692	2762.62	385.571	2762.62	645.456
55.18	232		2763.95	96.0217	2763.95	388.834	2763.95	648.738
55.2	219		2765.29	118.487	2765.29	380.818	2765.29	656.005
55.22	238		2766.62	105.77	2766.62	377.457	2766.62	650.66
55.24	245		2767.95	102.347	2767.95	383.384	2767.95	657.923
55.26	280		2769.29	106.216	2769.29	376.038	2769.29	653.241
55.28	269		2770.62	112.067	2770.62	386.594	2770.62	649.223
55.3	235		2771.95	109.958	2771.95	410.392	2771.95	658.46
55.32	241		2773.29	109.176	2773.29	383.828	2773.29	655.767
55.34	250		2774.62	112.374	2774.62	377.154	2774.62	641.822
55.36	256		2775.95	116.9	2775.95	381.744	2775.95	653.043
55.38	279		2777.29	113.49	2777.29	390.972	2777.29	643.084
55.4	256		2778.62	114.72	2778.62	393.585	2778.62	656.953
55.42	296		2779.95	92.1352	2779.95	384.291	2779.95	656.925
55.44	274		2781.28	110.571	2781.28	376.985	2781.28	644.328
55.46	263		2782.61	113.122	2782.61	394.809	2782.61	654.221
55.48	244		2783.95	108.387	2783.95	385.505	2783.95	658.153
55.5	273		2785.28	107.606	2785.28	387.43	2785.28	656.126
55.52	316		2786.61	113.415	2786.61	386.694	2786.61	645.506
55.54	252		2787.94	114.581	2787.94	395.188	2787.94	654.697
55.56	294		2789.27	98.5844	2789.27	381.232	2789.27	646.719
55.58	296		2790.6	124.138	2790.6	391.686	2790.6	649.299
55.6	276		2791.93	94.332	2791.93	386.981	2791.93	655.173
55.62	268		2793.26	102.758	2793.26	378.345	2793.26	653.804
55.64	255		2794.59	115.137	2794.59	384.206	2794.59	650.468
55.66	258		2795.92	90.0236	2795.92	383.496	2795.92	653.061
55.68	291		2797.25	90.5787	2797.25	387.394	2797.25	654.34
55.7	281		2798.57	108.885	2798.57	382.746	2798.57	656.277
55.72	260		2799.9	119.29	2799.9	379.413	2799.9	652.296
55.74	271		2801.23	115.231	2801.23	391.845	2801.23	644.374
55.76	285		2802.56	115.765	2802.56	393.754	2802.56	646.305
55.78	265		2803.89	111.693	2803.89	376.617	2803.89	650.857
55.8	236		2805.21	111.55	2805.21	395.568	2805.21	638.342
55.82	265		2806.54	107.458	2806.54	384.981	2806.54	655.994
55.84	245		2807.87	124.972	2807.87	384.875	2807.87	642.825
55.86	276		2809.2	101.867	2809.2	372.324	2809.2	665.666
55.88	274		2810.52	116.716	2810.52	384.632	2810.52	660.347
55.9	264		2811.85	104.755	2811.85	377.32	2811.85	653.732
55.92	246		2813.17	101.305	2813.17	390.252	2813.17	648.437
55.94	258		2814.5	105.69	2814.5	392.087	2814.5	650.977
55.96	246		2815.83	113.988	2815.83	375.694	2815.83	651.564
55.98	266		2817.15	109.27	2817.15	386.672	2817.15	660.617
56	248		2818.48	114.979	2818.48	393.095	2818.48	657.958
56.02	249		2819.8	104.442	2819.8	389.122	2819.8	651.407
56.04	255		2821.13	116.669	2821.13	385.812	2821.13	664.362
56.06	242		2822.45	113.301	2822.45	383.808	2822.45	650.027
56.08	253		2823.78	104.092	2823.78	397.39	2823.78	654.533
56.1	257		2825.1	98.1293	2825.1	392.782	2825.1	653.841
56.12	242		2826.42	116.17	2826.42	394.658	2826.42	664.174
56.14	263		2827.75	125.757	2827.75	386.8	2827.75	648.557
56.16	258		2829.07	113.947	2829.07	385.431	2829.07	641.382
56.18	271		2830.39	115.759	2830.39	397.026	2830.39	647.172
56.2	280		2831.72	131.828	2831.72	392.433	2831.72	662.675
56.22	252		2833.04	107.112	2833.04	402.094	2833.04	670.404
56.24	238		2834.36	116.067	2834.36	387.806	2834.36	650.949
56.26	263		2835.68	129.537	2835.68	372.875	2835.68	670.319
56.28	261		2837.01	108.061	2837.01	401.916	2837.01	652.807
56.3	242		2838.33	122.786	2838.33	385.673	2838.33	664.39
56.32	281		2839.65	98.731	2839.65	392.695	2839.65	658.515
56.34	237		2840.97	122.473	2840.97	386.799	2840.97	667.495
56.36	263		2842.29	128.78	2842.29	387.37	2842.29	650.663
56.38	257		2843.61	108.011	2843.61	401.494	2843.61	670.611
56.4	249		2844.93	122.722	2844.93	393.7	2844.93	664.764
56.42	268		2846.25	114.872	2846.25	406.535	2846.25	659.567
56.44	256		2847.57	117.333	2847.57	394.237	2847.57	667.901
56.46	251		2848.89	108.844	2848.89	394.181	2848.89	674.941
56.48	236		2850.21	104.872	2850.21	399.925	2850.21	674.897
56.5	260		2851.53	116.363	2851.53	392.163	2851.53	671.645
56.52	253		2852.85	130.447	2852.85	392.79	2852.85	667.761
56.54	222		2854.17	102.071	2854.17	391.503	2854.17	678.05
56.56	233		2855.49	127.132	2855.49	379.925	2855.49	676.759
56.58	228		2856.81	129.016	2856.81	383.149	2856.81	679.974
56.6	256		2858.12	123.157	2858.12	385.074	2858.12	679.959
56.62	234		2859.44	130.151	2859.44	386.979	2859.44	674.135
56.64	246		2860.76	131.329	2860.76	401.741	2860.76	668.946
56.66	247		2862.08	128.636	2862.08	392.677	2862.08	684.99
56.68	246		2863.4	133.03	2863.4	390.702	2863.4	671.438
56.7	270		2864.71	131.648	2864.71	386.811	2864.71	672.693
56.72	265		2866.03	138.639	2866.03	401.58	2866.03	665.593
56.74	250		2867.34	125.055	2867.34	405.421	2867.34	677.147
56.76	234		2868.66	124.98	2868.66	396.4	2868.66	673.91
56.78	241		2869.98	142.913	2869.98	398.314	2869.98	682.25
56.8	240		2871.29	130.623	2871.29	393.157	2871.29	667.44
56.82	250		2872.61	129.914	2872.61	389.932	2872.61	695.077
56.84	255		2873.92	127.278	2873.92	391.212	2873.92	691.848
56.86	251		2875.24	125.926	2875.24	382.199	2875.24	678.326
56.88	264		2876.56	133.568	2876.56	400.833	2876.56	687.951
56.9	276		2877.87	124.471	2877.87	393.084	2877.87	673.771
56.92	241		2879.18	123.072	2879.18	402.035	2879.18	667.943
56.94	251		2880.5	149.933	2880.5	394.901	2880.5	673.036
56.96	251		2881.81	140.156	2881.81	391.625	2881.81	671.699
56.98	248		2883.13	146.451	2883.13	394.139	2883.13	678.717
57	237		2884.44	144.423	2884.44	390.893	2884.44	671.62
57.02	276		2885.75	129.589	2885.75	389.598	2885.75	671.603
57.04	255		2887.07	141.75	2887.07	383.831	2887.07	671.6
57.06	239		2888.38	119.898	2888.38	393.494	2888.38	680.602
57.08	228		2889.69	128.243	2889.69	403.818	2889.69	672.911
57.1	245		2891	148.171	2891	389.08	2891	694.788
57.12	243		2892.32	126.304	2892.32	381.4	2892.32	677.446
57.14	248		2893.63	162.321	2893.63	384.646	2893.63	683.893
57.16	270		2894.94	141.067	2894.94	396.897	2894.94	665.88
57.18	252		2896.25	146.187	2896.25	393.697	2896.25	672.961
57.2	240		2897.56	139.71	2897.56	400.148	2897.56	678.753
57.22	234		2898.87	153.189	2898.87	385.343	2898.87	676.172
57.24	242		2900.18	142.835	2900.18	398.228	2900.18	679.385
57.26	246		2901.49	143.429	2901.49	391.789	2901.49	679.377
57.28	235		2902.81	145.959	2902.81	398.882	2902.81	680.659
57.3	244		2904.12	149.142	2904.12	391.805	2904.12	680.657
57.32	240		2905.43	144.601	2905.43	395.045	2905.43	680.659
57.34	243		2906.74	140.712	2906.74	385.399	2906.74	685.181
57.36	213		2908.04	138.119	2908.04	396.391	2908.04	689.064
57.38	237		2909.35	139.399	2909.35	395.136	2909.35	683.274
57.4	241		2910.66	150.363	2910.66	387.425	2910.66	688.454
57.42	274		2911.97	137.44	2911.97	395.849	2911.97	688.47
57.44	252		2913.28	150.984	2913.28	386.834	2913.28	683.96
57.46	250		2914.59	153.541	2914.59	406.233	2914.59	690.425
57.48	225		2915.9	159.313	2915.9	403.657	2915.9	688.482
57.5	245		2917.2	152.15	2917.2	393.334	2917.2	702.565
57.52	241		2918.51	162.27	2918.51	406.73	2918.51	686.384
57.54	265		2919.82	162.13	2919.82	395.213	2919.82	684.427
57.56	259		2921.13	171.966	2921.13	419.989	2921.13	700.113
57.58	222		2922.43	178.657	2922.43	374.536	2922.43	687.344
57.6	217		2923.74	167.966	2923.74	391.873	2923.74	696.915
57.62	257		2925.05	167.081	2925.05	390.233	2925.05	700.893
57.64	251		2926.35	177.171	2926.35	400.571	2926.35	703.102
57.66	213		2927.66	162.672	2927.66	408.729	2927.66	708.505
57.68	230		2928.96	167.981	2928.96	389.14	2928.96	700.546
57.7	250		2930.27	162.105	2930.27	401.412	2930.27	712.229
57.72	203		2931.58	150.641	2931.58	403.271	2931.58	706.369
57.74	229		2932.88	155.483	2932.88	394.418	2932.88	693.563
57.76	228		2934.19	171.972	2934.19	411.318	2934.19	697.988
57.78	239		2935.49	168.422	2935.49	396.536	2935.49	703.144
57.8	206		2936.79	162.832	2936.79	395.632	2936.79	692.572
57.82	229		2938.1	158.864	2938.1	398.048	2938.1	702.18
57.84	227		2939.4	166.939	2939.4	382.497	2939.4	695.433
57.86	242		2940.71	149.091	2940.71	390.562	2940.71	692.023
57.88	231		2942.01	155.368	2942.01	395.862	2942.01	689.635
57.9	239		2943.31	145.596	2943.31	395.021	2943.31	689.011
57.92	240		2944.62	138.995	2944.62	409.675	2944.62	692.291
57.94	235		2945.92	155.198	2945.92	392.613	2945.92	686.793
57.96	209		2947.22	161.05	2947.22	384.054	2947.22	680.929
57.98	255		2948.52	144.29	2948.52	393.293	2948.52	689.036
58	227		2949.83	148.482	2949.83	393.222	2949.83	674.697
58.02	223		2951.13	154.145	2951.13	391.309	2951.13	681.81
58.04	248		2952.43	148.074	2952.43	394.958	2952.43	679.457
58.06	244		2953.73	155.944	2953.73	396.779	2953.73	683.586
58.08	237		2955.03	143.036	2955.03	386.645	2955.03	679.518
58.1	211		2956.33	128.764	2956.33	391.031	2956.33	681.433
58.12	219		2957.63	135.76	2957.63	400.992	2957.63	674.822
58.14	241		2958.93	155.092	2958.93	397.028	2958.93	681.259
58.16	222		2960.23	156.707	2960.23	386.321	2960.23	671.073
58.18	227		2961.53	126.363	2961.53	396.419	2961.53	668.571
58.2	249		2962.83	147.536	2962.83	397.313	2962.83	674.934
58.22	255		2964.13	148.922	2964.13	391.177	2964.13	667.317
58.24	204		2965.43	143.79	2965.43	398.628	2965.43	672.408
58.26	255		2966.73	139.381	2966.73	402.982	2966.73	678.173
58.28	252		2968.03	151.367	2968.03	386.056	2968.03	681.001
58.3	222		2969.33	143.482	2969.33	390.991	2969.33	673.886
58.32	237		2970.63	137.453	2970.63	388.461	2970.63	677.52
58.34	222		2971.93	139.624	2971.93	400.949	2971.93	666.714
58.36	240		2973.22	145.731	2973.22	393.827	2973.22	670.986
58.38	241		2974.52	137.166	2974.52	395.947	2974.52	679.168
58.4	213		2975.82	142.606	2975.82	390.78	2975.82	670.171
58.42	226		2977.12	136.541	2977.12	399.494	2977.12	665.692
58.44	211		2978.41	149.026	2978.41	404.107	2978.41	667.174
58.46	213		2979.71	141.123	2979.71	389.418	2979.71	666.478
58.48	234		2981.01	139.984	2981.01	394.418	2981.01	667.933
58.5	214		2982.3	134.038	2982.3	388.17	2982.3	665.188
58.52	210		2983.6	133.669	2983.6	395.793	2983.6	668.932
58.54	194		2984.9	140.5	2984.9	387.095	2984.9	668.621
58.56	225		2986.19	135.477	2986.19	394.944	2986.19	667.289
58.58	227		2987.49	141.173	2987.49	392.842	2987.49	665.891
58.6	242		2988.78	143.15	2988.78	399.206	2988.78	670.46
58.62	256		2990.08	133.488	2990.08	399.098	2990.08	671.232
58.64	217		2991.37	141.758	2991.37	392.916	2991.37	668.751
58.66	225		2992.67	138.347	2992.67	392.586	2992.67	666.909
58.68	230		2993.96	129.149	2993.96	393.34	2993.96	663.942
58.7	211		2995.25	136.203	2995.25	395.071	2995.25	664.645
58.72	230		2996.55	126.783	2996.55	392.68	2996.55	661.846
58.74	222		2997.84	122.845	2997.84	389.34	2997.84	666.88
58.76	222		2999.14	121.653	2999.14	391.797	2999.14	661.54
58.78	238		3000.43	124.996	3000.43	391.99	3000.43	665.322
58.8	211		3001.72	119.243	3001.72	392.546	3001.72	663.815
58.82	214		3003.02	112.345	3003.02	392.337	3003.02	664.091
58.84	212		3004.31	121.264	3004.31	394.018	3004.31	666.239
58.86	229		3005.6	117.848	3005.6	398.696	3005.6	666.765
58.88	235		3006.89	113.075	3006.89	397.275	3006.89	664.951
58.9	238		3008.18	113.849	3008.18	387.067	3008.18	663.573
58.92	206		3009.48	115.626	3009.48	389.002	3009.48	652.934
58.94	230		3010.77	110.733	3010.77	393.025	3010.77	661.135
58.96	253		3012.06	106.814	3012.06	387.75	3012.06	665.814
58.98	225		3013.35	109.138	3013.35	392.68	3013.35	655.281
59	203		3014.64	119.173	3014.64	392.996	3014.64	659.478
59.02	247		3015.93	107.907	3015.93	389.416	3015.93	659.386
59.04	246		3017.22	111.852	3017.22	396.963	3017.22	664.082
59.06	202		3018.51	105.13	3018.51	385.334	3018.51	661.894
59.08	252		3019.8	107.496	3019.8	385.987	3019.8	657.143
59.1	237		3021.09	101.104	3021.09	392.893	3021.09	659.735
59.12	240		3022.38	102.208	3022.38	389.334	3022.38	657.047
59.14	237		3023.67	94.5966	3023.67	380.61	3023.67	651.639
59.16	248		3024.96	101.483	3024.96	393.231	3024.96	658.933
59.18	219		3026.25	96.6273	3026.25	393.335	3026.25	645.96
59.2	224		3027.54	97.599	3027.54	388.354	3027.54	654.293
59.22	236		3028.82	107.154	3028.82	380.538	3028.82	648.411
59.24	275		3030.11	103.566	3030.11	388.024	3030.11	646.689
59.26	250		3031.4	100.292	3031.4	382.675	3031.4	660.842
59.28	224		3032.69	97.9123	3032.69	388.676	3032.69	653.159
59.3	198		3033.98	95.1574	3033.98	388.141	3033.98	654.217
59.32	212		3035.26	89.0954	3035.26	390.814	3035.26	648.589
59.34	235		3036.55	99.4439	3036.55	399.429	3036.55	662.171
59.36	233		3037.84	92.3193	3037.84	400.256	3037.84	649.109
59.38	224		3039.12	99.6967	3039.12	391.534	3039.12	651.439
59.4	203		3040.41	95.5229	3040.41	395.301	3040.41	654.17
59.42	232		3041.69	94.0097	3041.69	393.572	3041.69	662.655
59.44	233		3042.98	88.3339	3042.98	387.32	3042.98	654.615
59.46	244		3044.27	94.7574	3044.27	389.693	3044.27	655.233
59.48	215		3045.55	83.0628	3045.55	387.024	3045.55	653.896
59.5	236		3046.84	99.698	3046.84	389.66	3046.84	656.38
59.52	232		3048.12	87.2119	3048.12	384.509	3048.12	651.657
59.54	236		3049.33	95.4577	3049.33	397.007	3049.33	658.222
59.56	230		3050.62	87.2378	3050.62	402.087	3050.62	653.801
59.58	228		3051.91	85.9635	3051.91	395.135	3051.91	642.413
59.6	235		3053.2	103.657	3053.2	383.11	3053.2	657.587
59.62	197		3054.49	89.0874	3054.49	379.303	3054.49	656.312
59.64	229		3055.78	98.5526	3055.78	384.351	3055.78	646.816
59.66	256		3057.07	86.5194	3057.07	400.787	3057.07	657.56
59.68	224		3058.35	106.746	3058.35	386.243	3058.35	656.925
59.7	214		3059.64	90.9299	3059.64	385.619	3059.64	663.251
59.72	242		3060.93	92.8275	3060.93	388.798	3060.93	652.502
59.74	219		3062.22	89.6669	3062.22	398.942	3062.22	646.179
59.76	212		3063.51	78.9115	3063.51	369.852	3063.51	655.678
59.78	234		3064.8	74.4827	3064.8	384.434	3064.8	656.32
59.8	236		3066.09	93.4838	3066.09	376.858	3066.09	662.028
59.82	251		3067.37	84.6219	3067.37	386.381	3067.37	649.369
59.84	232		3068.66	97.9287	3068.66	395.904	3068.66	659.511
59.86	241		3069.95	94.1241	3069.95	388.946	3069.95	653.176
59.88	225		3071.24	86.5079	3071.24	395.285	3071.24	651.272
59.9	246		3072.52	101.696	3072.52	380.065	3072.52	651.263
59.92	233		3073.81	96.5976	3073.81	387.014	3073.81	651.25
59.94	237		3075.09	87.0621	3075.09	386.987	3075.09	658.835
59.96	239		3076.38	86.3965	3076.38	389.493	3076.38	648.684
59.98	230		3077.67	100.298	3077.67	401.5	3077.67	653.736
60	256		3078.95	81.9118	3078.95	400.849	3078.95	650.559
			3080.24	98.9874	3080.24	386.28	3080.24	648.019
			3081.52	82.5142	3081.52	390.077	3081.52	647.382
			3082.81	102.766	3082.81	390.082	3082.81	647.38
			3084.09	88.1975	3084.09	379.326	3084.09	658.778
			3085.38	88.8275	3085.38	390.737	3085.38	645.48
			3086.66	83.759	3086.66	386.953	3086.66	651.817
			3087.95	85.6602	3087.95	399.009	3087.95	649.287
			3089.23	93.9007	3089.23	388.892	3089.23	660.699
			3090.51	92.0014	3090.51	380.036	3090.51	650.563
			3091.8	91.9977	3091.8	385.752	3091.8	658.172
			3093.08	91.3503	3093.08	388.286	3093.08	659.435
			3094.36	86.8864	3094.36	390.803	3094.36	657.52
			3095.65	90.0152	3095.65	403.437	3095.65	645.457
			3096.93	83.6281	3096.93	388.807	3096.93	653.032
			3098.21	97.4958	3098.21	385.575	3098.21	658.061
			3099.49	84.7735	3099.49	395.627	3099.49	655.491
			3100.78	89.7709	3100.78	382.91	3100.78	646.603
			3102.06	97.9286	3102.06	385.38	3102.06	663.003
			3103.34	99.7726	3103.34	392.914	3103.34	650.341
			3104.62	75.738	3104.62	381.513	3104.62	662.951
			3105.9	91.4952	3105.9	385.28	3105.9	658.516
			3107.18	95.2611	3107.18	396.631	3107.18	651.562
			3108.46	90.1927	3108.46	392.835	3108.46	646.505
			3109.74	92.068	3109.74	370.734	3109.74	651.547
			3111.02	95.8329	3111.02	384.608	3111.02	662.268
			3112.3	75.6093	3112.3	392.791	3112.3	652.155
[truncated: 737 more rows]

## Sheet: S3
Suppl. Fig. 3d							Suppl. Fig. 3e							Suppl. Fig. 3f
Node			spacing				40:1		10:1		4:1			Ag2Te segment
Te / Ag	Node length (nm)	Error bar	Te / Ag	Spacing distance (nm)	Error bar		Wavelength (nm)	Absorbance	Wavelength (nm)	Absorbance	Wavelength (nm)	Absorbance		Diameter (nm)
40	7.7	1.3	40	19.086	5.02777		200	0.401	200	0.699	200	0.628		14.07
10	14.3	2.9	10	15.5056	2.83018		200.5	0.4	200.5	0.704	200.5	0.625		11.27
4	18	2.8	4	11.993	2.59621		201	0.396	201	0.704	201	0.619		10.16
							201.5	0.393	201.5	0.699	201.5	0.62		10.45
							202	0.388	202	0.696	202	0.622		9.88
							202.5	0.385	202.5	0.69	202.5	0.621		11.67
							203	0.383	203	0.681	203	0.626		11.59
							203.5	0.386	203.5	0.678	203.5	0.627		12.28
							204	0.387	204	0.684	204	0.625		10.12
							204.5	0.391	204.5	0.688	204.5	0.624		13.33
							205	0.39	205	0.683	205	0.62		9.99
							205.5	0.39	205.5	0.683	205.5	0.616		10.87
							206	0.387	206	0.683	206	0.618		9.6
							206.5	0.387	206.5	0.68	206.5	0.621		10.11
							207	0.386	207	0.673	207	0.622		9.88
							207.5	0.389	207.5	0.681	207.5	0.624		10.9
							208	0.39	208	0.681	208	0.628		9.88
							208.5	0.391	208.5	0.685	208.5	0.632		8.86
							209	0.392	209	0.687	209	0.632		8.45
							209.5	0.389	209.5	0.693	209.5	0.631		9.86
							210	0.387	210	0.695	210	0.633		9.59
							210.5	0.385	210.5	0.694	210.5	0.633		11.51
							211	0.383	211	0.689	211	0.63		11.08
							211.5	0.382	211.5	0.689	211.5	0.629		9.36
							212	0.384	212	0.686	212	0.631		8.63
							212.5	0.387	212.5	0.684	212.5	0.626		9.24
							213	0.386	213	0.684	213	0.626		10.65
							213.5	0.386	213.5	0.688	213.5	0.63		7.83
							214	0.385	214	0.688	214	0.628		7.03
							214.5	0.382	214.5	0.691	214.5	0.625		7.71
							215	0.379	215	0.688	215	0.629		11.74
							215.5	0.38	215.5	0.69	215.5	0.629		8.39
							216	0.38	216	0.688	216	0.626		8.46
							216.5	0.379	216.5	0.684	216.5	0.628		10.88
							217	0.379	217	0.681	217	0.631		9.32
							217.5	0.374	217.5	0.683	217.5	0.634		8.53
							218	0.374	218	0.678	218	0.632		8.14
							218.5	0.373	218.5	0.683	218.5	0.634		8.14
							219	0.375	219	0.689	219	0.637		10.63
							219.5	0.371	219.5	0.688	219.5	0.639		10.92
							220	0.373	220	0.686	220	0.642		9.41
							220.5	0.374	220.5	0.687	220.5	0.645		9.03
							221	0.371	221	0.684	221	0.649		10.92
							221.5	0.368	221.5	0.682	221.5	0.646		11.58
							222	0.371	222	0.683	222	0.648		9.09
							222.5	0.371	222.5	0.681	222.5	0.645		9.44
							223	0.372	223	0.685	223	0.645		9.5
							223.5	0.371	223.5	0.685	223.5	0.646		9.68
							224	0.373	224	0.685	224	0.649		8.41
							224.5	0.373	224.5	0.685	224.5	0.648		8.94
							225	0.375	225	0.687	225	0.648		8.75
							225.5	0.373	225.5	0.69	225.5	0.652		8.75
							226	0.373	226	0.686	226	0.651		8.75
							226.5	0.37	226.5	0.681	226.5	0.651		8.5
							227	0.371	227	0.683	227	0.652		8.45
							227.5	0.369	227.5	0.685	227.5	0.655		8.88
							228	0.368	228	0.681	228	0.652		9.36
							228.5	0.369	228.5	0.686	228.5	0.654		10.12
							229	0.37	229	0.686	229	0.655		9.5
							229.5	0.367	229.5	0.683	229.5	0.656		10.34
							230	0.368	230	0.683	230	0.657		8.7
							230.5	0.369	230.5	0.686	230.5	0.656		7.52
							231	0.368	231	0.687	231	0.655		11.14
							231.5	0.37	231.5	0.69	231.5	0.657		8.32
							232	0.371	232	0.691	232	0.656		8.18
							232.5	0.37	232.5	0.688	232.5	0.653		9.03
							233	0.37	233	0.686	233	0.656		8.32
							233.5	0.37	233.5	0.685	233.5	0.654		9.59
							234	0.37	234	0.686	234	0.652		9.85
							234.5	0.369	234.5	0.689	234.5	0.65		9.87
							235	0.372	235	0.688	235	0.651		9.35
							235.5	0.372	235.5	0.686	235.5	0.652		9.63
							236	0.37	236	0.684	236	0.655		7.32
							236.5	0.37	236.5	0.686	236.5	0.658		9.05
							237	0.373	237	0.683	237	0.659		10.23
							237.5	0.372	237.5	0.686	237.5	0.659		8.1
							238	0.374	238	0.69	238	0.658		9.54
							238.5	0.375	238.5	0.692	238.5	0.657		7.7
							239	0.375	239	0.69	239	0.656		9.13
							239.5	0.375	239.5	0.69	239.5	0.657		10.37
							240	0.378	240	0.693	240	0.657		9.61
							240.5	0.38	240.5	0.693	240.5	0.655		8.63
							241	0.383	241	0.692	241	0.651		9.42
							241.5	0.383	241.5	0.692	241.5	0.655		8.41
							242	0.384	242	0.692	242	0.656		7.52
							242.5	0.382	242.5	0.689	242.5	0.654		8.38
							243	0.38	243	0.691	243	0.654		10.39
							243.5	0.382	243.5	0.689	243.5	0.658		9.54
							244	0.384	244	0.689	244	0.656		10.21
							244.5	0.383	244.5	0.694	244.5	0.653		9.09
							245	0.385	245	0.693	245	0.657		8.08
							245.5	0.386	245.5	0.691	245.5	0.657		8.88
							246	0.382	246	0.692	246	0.654		9.05
							246.5	0.383	246.5	0.694	246.5	0.654		9.05
							247	0.384	247	0.694	247	0.653		7.73
							247.5	0.383	247.5	0.693	247.5	0.651		8.41
							248	0.382	248	0.694	248	0.65		10.4
							248.5	0.383	248.5	0.696	248.5	0.65		9.25
							249	0.384	249	0.693	249	0.646		8.36
							249.5	0.383	249.5	0.693	249.5	0.651		9.36
							250	0.385	250	0.698	250	0.653		9.52
							250.5	0.389	250.5	0.699	250.5	0.656		8.99
							251	0.391	251	0.699	251	0.656		8.35
							251.5	0.389	251.5	0.7	251.5	0.659		8.39
							252	0.391	252	0.7	252	0.656		9.08
							252.5	0.388	252.5	0.697	252.5	0.654		8.35
							253	0.389	253	0.698	253	0.655		9.55
							253.5	0.39	253.5	0.702	253.5	0.657		8.1
							254	0.392	254	0.702	254	0.657		9.71
							254.5	0.389	254.5	0.705	254.5	0.658		8.79
							255	0.393	255	0.708	255	0.659		8.89
							255.5	0.392	255.5	0.71	255.5	0.657		9.08
							256	0.394	256	0.704	256	0.657		7.99
							256.5	0.394	256.5	0.706	256.5	0.66
							257	0.396	257	0.702	257	0.66
							257.5	0.394	257.5	0.701	257.5	0.66
							258	0.395	258	0.697	258	0.662
							258.5	0.396	258.5	0.702	258.5	0.664
							259	0.395	259	0.701	259	0.661
							259.5	0.394	259.5	0.704	259.5	0.663
							260	0.393	260	0.706	260	0.666
							260.5	0.391	260.5	0.71	260.5	0.67
							261	0.388	261	0.709	261	0.673
							261.5	0.387	261.5	0.704	261.5	0.678
							262	0.392	262	0.707	262	0.678
							262.5	0.391	262.5	0.702	262.5	0.676
							263	0.392	263	0.701	263	0.674
							263.5	0.392	263.5	0.7	263.5	0.674
							264	0.393	264	0.704	264	0.677
							264.5	0.392	264.5	0.702	264.5	0.677
							265	0.396	265	0.707	265	0.681
							265.5	0.397	265.5	0.702	265.5	0.685
							266	0.4	266	0.703	266	0.687
							266.5	0.399	266.5	0.705	266.5	0.69
							267	0.398	267	0.702	267	0.694
							267.5	0.398	267.5	0.699	267.5	0.696
							268	0.395	268	0.701	268	0.695
							268.5	0.393	268.5	0.701	268.5	0.695
							269	0.394	269	0.695	269	0.696
							269.5	0.391	269.5	0.698	269.5	0.698
							270	0.393	270	0.699	270	0.699
							270.5	0.394	270.5	0.698	270.5	0.7
							271	0.396	271	0.694	271	0.701
							271.5	0.397	271.5	0.696	271.5	0.698
							272	0.398	272	0.696	272	0.699
							272.5	0.397	272.5	0.698	272.5	0.698
							273	0.398	273	0.698	273	0.703
							273.5	0.398	273.5	0.702	273.5	0.709
							274	0.399	274	0.706	274	0.718
							274.5	0.402	274.5	0.705	274.5	0.727
							275	0.406	275	0.708	275	0.738
							275.5	0.413	275.5	0.716	275.5	0.749
							276	0.424	276	0.722	276	0.755
							276.5	0.441	276.5	0.733	276.5	0.769
							277	0.461	277	0.746	277	0.783
							277.5	0.484	277.5	0.764	277.5	0.807
							278	0.511	278	0.787	278	0.837
							278.5	0.546	278.5	0.816	278.5	0.875
							279	0.585	279	0.846	279	0.919
							279.5	0.628	279.5	0.885	279.5	0.972
							280	0.68	280	0.921	280	1.027
							280.5	0.732	280.5	0.958	280.5	1.083
							281	0.784	281	0.995	281	1.147
							281.5	0.835	281.5	1.032	281.5	1.204
							282	0.884	282	1.064	282	1.262
							282.5	0.927	282.5	1.092	282.5	1.314
							283	0.965	283	1.116	283	1.361
							283.5	0.998	283.5	1.135	283.5	1.396
							284	1.023	284	1.147	284	1.428
							284.5	1.042	284.5	1.156	284.5	1.45
							285	1.053	285	1.161	285	1.466
							285.5	1.06	285.5	1.164	285.5	1.477
							286	1.061	286	1.163	286	1.483
							286.5	1.06	286.5	1.162	286.5	1.485
							287	1.056	287	1.158	287	1.483
							287.5	1.049	287.5	1.152	287.5	1.478
							288	1.041	288	1.146	288	1.471
							288.5	1.031	288.5	1.139	288.5	1.463
							289	1.02	289	1.131	289	1.452
							289.5	1.007	289.5	1.122	289.5	1.442
							290	0.995	290	1.113	290	1.43
							290.5	0.981	290.5	1.104	290.5	1.417
							291	0.967	291	1.094	291	1.404
							291.5	0.952	291.5	1.083	291.5	1.39
							292	0.937	292	1.074	292	1.377
							292.5	0.922	292.5	1.064	292.5	1.362
							293	0.907	293	1.054	293	1.348
							293.5	0.891	293.5	1.044	293.5	1.334
							294	0.876	294	1.034	294	1.319
							294.5	0.86	294.5	1.023	294.5	1.304
							295	0.845	295	1.013	295	1.289
							295.5	0.829	295.5	1.002	295.5	1.275
							296	0.814	296	0.992	296	1.26
							296.5	0.799	296.5	0.982	296.5	1.246
							297	0.784	297	0.972	297	1.232
							297.5	0.77	297.5	0.962	297.5	1.218
							298	0.755	298	0.952	298	1.204
							298.5	0.741	298.5	0.943	298.5	1.189
							299	0.727	299	0.933	299	1.176
							299.5	0.713	299.5	0.924	299.5	1.163
							300	0.699	300	0.914	300	1.149
							300.5	0.685	300.5	0.905	300.5	1.136
							301	0.672	301	0.896	301	1.123
							301.5	0.658	301.5	0.886	301.5	1.11
							302	0.644	302	0.877	302	1.097
							302.5	0.631	302.5	0.868	302.5	1.085
							303	0.618	303	0.859	303	1.072
							303.5	0.606	303.5	0.85	303.5	1.06
							304	0.593	304	0.842	304	1.048
							304.5	0.581	304.5	0.833	304.5	1.036
							305	0.57	305	0.825	305	1.025
							305.5	0.559	305.5	0.817	305.5	1.014
							306	0.548	306	0.81	306	1.004
							306.5	0.538	306.5	0.803	306.5	0.993
							307	0.528	307	0.796	307	0.984
							307.5	0.518	307.5	0.789	307.5	0.974
							308	0.509	308	0.782	308	0.965
							308.5	0.499	308.5	0.776	308.5	0.956
							309	0.491	309	0.769	309	0.948
							309.5	0.482	309.5	0.763	309.5	0.939
							310	0.474	310	0.757	310	0.931
							310.5	0.466	310.5	0.752	310.5	0.924
							311	0.458	311	0.747	311	0.916
							311.5	0.451	311.5	0.741	311.5	0.909
							312	0.444	312	0.736	312	0.902
							312.5	0.438	312.5	0.732	312.5	0.896
							313	0.432	313	0.727	313	0.89
							313.5	0.426	313.5	0.722	313.5	0.884
							314	0.42	314	0.718	314	0.878
							314.5	0.415	314.5	0.714	314.5	0.873
							315	0.41	315	0.71	315	0.868
							315.5	0.405	315.5	0.707	315.5	0.863
							316	0.401	316	0.704	316	0.859
							316.5	0.397	316.5	0.701	316.5	0.855
							317	0.393	317	0.697	317	0.85
							317.5	0.389	317.5	0.695	317.5	0.847
							318	0.385	318	0.692	318	0.843
							318.5	0.382	318.5	0.689	318.5	0.84
							319	0.379	319	0.687	319	0.836
							319.5	0.375	319.5	0.684	319.5	0.833
							320	0.373	320	0.682	320	0.83
							320.5	0.37	320.5	0.68	320.5	0.828
							321	0.368	321	0.678	321	0.825
							321.5	0.366	321.5	0.676	321.5	0.823
							322	0.364	322	0.675	322	0.821
							322.5	0.362	322.5	0.673	322.5	0.819
							323	0.36	323	0.671	323	0.817
							323.5	0.358	323.5	0.669	323.5	0.815
							324	0.356	324	0.668	324	0.813
							324.5	0.355	324.5	0.666	324.5	0.812
							325	0.353	325	0.665	325	0.81
							325.5	0.352	325.5	0.664	325.5	0.809
							326	0.351	326	0.663	326	0.808
							326.5	0.35	326.5	0.662	326.5	0.807
							327	0.349	327	0.661	327	0.805
							327.5	0.348	327.5	0.661	327.5	0.804
							328	0.347	328	0.66	328	0.803
							328.5	0.346	328.5	0.659	328.5	0.802
							329	0.346	329	0.658	329	0.802
							329.5	0.345	329.5	0.658	329.5	0.801
							330	0.344	330	0.657	330	0.8
							330.5	0.343	330.5	0.656	330.5	0.799
							331	0.343	331	0.656	331	0.799
							331.5	0.342	331.5	0.655	331.5	0.798
							332	0.342	332	0.655	332	0.797
							332.5	0.341	332.5	0.654	332.5	0.797
							333	0.341	333	0.654	333	0.796
							333.5	0.34	333.5	0.654	333.5	0.796
							334	0.34	334	0.653	334	0.795
							334.5	0.339	334.5	0.653	334.5	0.795
							335	0.339	335	0.652	335	0.794
							335.5	0.339	335.5	0.652	335.5	0.794
							336	0.338	336	0.652	336	0.793
							336.5	0.338	336.5	0.652	336.5	0.793
							337	0.337	337	0.651	337	0.792
							337.5	0.337	337.5	0.651	337.5	0.792
							338	0.337	338	0.651	338	0.791
							338.5	0.337	338.5	0.651	338.5	0.791
							339	0.336	339	0.65	339	0.791
							339.5	0.336	339.5	0.65	339.5	0.79
							340	0.336	340	0.65	340	0.79
							340.5	0.336	340.5	0.65	340.5	0.789
							341	0.335	341	0.65	341	0.789
							341.5	0.335	341.5	0.65	341.5	0.789
							342	0.335	342	0.65	342	0.788
							342.5	0.335	342.5	0.65	342.5	0.788
							343	0.335	343	0.65	343	0.788
							343.5	0.334	343.5	0.65	343.5	0.787
							344	0.334	344	0.65	344	0.787
							344.5	0.334	344.5	0.65	344.5	0.787
							345	0.334	345	0.65	345	0.786
							345.5	0.334	345.5	0.65	345.5	0.786
							346	0.334	346	0.65	346	0.786
							346.5	0.334	346.5	0.65	346.5	0.785
							347	0.333	347	0.65	347	0.785
							347.5	0.333	347.5	0.65	347.5	0.784
							348	0.333	348	0.65	348	0.784
							348.5	0.333	348.5	0.65	348.5	0.784
							349	0.333	349	0.65	349	0.784
							349.5	0.333	349.5	0.651	349.5	0.783
							350	0.333	350	0.651	350	0.783
							350.5	0.333	350.5	0.651	350.5	0.783
							351	0.333	351	0.651	351	0.782
							351.5	0.333	351.5	0.651	351.5	0.782
							352	0.333	352	0.651	352	0.782
							352.5	0.333	352.5	0.652	352.5	0.782
							353	0.333	353	0.652	353	0.781
							353.5	0.333	353.5	0.652	353.5	0.781
							354	0.333	354	0.652	354	0.781
							354.5	0.333	354.5	0.652	354.5	0.78
							355	0.333	355	0.653	355	0.78
							355.5	0.333	355.5	0.653	355.5	0.78
							356	0.333	356	0.653	356	0.78
							356.5	0.333	356.5	0.653	356.5	0.779
							357	0.333	357	0.654	357	0.779
							357.5	0.333	357.5	0.654	357.5	0.779
							358	0.333	358	0.654	358	0.779
							358.5	0.333	358.5	0.655	358.5	0.778
							359	0.333	359	0.655	359	0.778
							359.5	0.333	359.5	0.655	359.5	0.778
							360	0.333	360	0.656	360	0.778
							360.5	0.333	360.5	0.656	360.5	0.777
							361	0.333	361	0.656	361	0.777
							361.5	0.334	361.5	0.657	361.5	0.777
							362	0.334	362	0.657	362	0.777
							362.5	0.334	362.5	0.658	362.5	0.776
							363	0.334	363	0.658	363	0.776
							363.5	0.334	363.5	0.658	363.5	0.776
							364	0.334	364	0.659	364	0.776
							364.5	0.334	364.5	0.659	364.5	0.775
							365	0.334	365	0.66	365	0.775
							365.5	0.334	365.5	0.66	365.5	0.775
							366	0.334	366	0.66	366	0.775
							366.5	0.335	366.5	0.661	366.5	0.774
							367	0.335	367	0.661	367	0.774
							367.5	0.335	367.5	0.662	367.5	0.774
							368	0.335	368	0.662	368	0.774
							368.5	0.335	368.5	0.662	368.5	0.774
							369	0.335	369	0.663	369	0.773
							369.5	0.336	369.5	0.663	369.5	0.773
							370	0.336	370	0.664	370	0.773
							370.5	0.336	370.5	0.664	370.5	0.773
							371	0.336	371	0.664	371	0.772
							371.5	0.336	371.5	0.665	371.5	0.772
							372	0.337	372	0.666	372	0.771
							372.5	0.337	372.5	0.666	372.5	0.771
							373	0.337	373	0.667	373	0.771
							373.5	0.337	373.5	0.668	373.5	0.77
							374	0.337	374	0.668	374	0.77
							374.5	0.338	374.5	0.669	374.5	0.77
							375	0.338	375	0.669	375	0.769
							375.5	0.338	375.5	0.67	375.5	0.769
							376	0.338	376	0.67	376	0.769
							376.5	0.339	376.5	0.671	376.5	0.769
							377	0.339	377	0.671	377	0.768
							377.5	0.339	377.5	0.672	377.5	0.768
							378	0.339	378	0.673	378	0.768
							378.5	0.34	378.5	0.673	378.5	0.768
							379	0.34	379	0.674	379	0.767
							379.5	0.34	379.5	0.674	379.5	0.767
							380	0.34	380	0.675	380	0.767
							380.5	0.34	380.5	0.675	380.5	0.766
							381	0.341	381	0.676	381	0.766
							381.5	0.341	381.5	0.676	381.5	0.766
							382	0.341	382	0.677	382	0.765
							382.5	0.342	382.5	0.678	382.5	0.765
							383	0.342	383	0.678	383	0.765
							383.5	0.342	383.5	0.679	383.5	0.765
							384	0.342	384	0.679	384	0.764
							384.5	0.343	384.5	0.68	384.5	0.764
							385	0.343	385	0.68	385	0.764
							385.5	0.343	385.5	0.681	385.5	0.763
							386	0.344	386	0.682	386	0.763
							386.5	0.344	386.5	0.682	386.5	0.763
							387	0.344	387	0.683	387	0.763
							387.5	0.344	387.5	0.683	387.5	0.762
							388	0.345	388	0.684	388	0.762
							388.5	0.345	388.5	0.684	388.5	0.762
							389	0.345	389	0.685	389	0.761
							389.5	0.346	389.5	0.686	389.5	0.761
							390	0.346	390	0.686	390	0.761
							390.5	0.346	390.5	0.687	390.5	0.76
							391	0.346	391	0.687	391	0.76
							391.5	0.347	391.5	0.688	391.5	0.76
							392	0.347	392	0.688	392	0.759
							392.5	0.347	392.5	0.689	392.5	0.759
							393	0.348	393	0.69	393	0.759
							393.5	0.348	393.5	0.69	393.5	0.758
							394	0.348	394	0.691	394	0.758
							394.5	0.349	394.5	0.691	394.5	0.758
							395	0.349	395	0.692	395	0.758
							395.5	0.349	395.5	0.692	395.5	0.757
							396	0.35	396	0.693	396	0.757
							396.5	0.35	396.5	0.693	396.5	0.756
							397	0.35	397	0.694	397	0.756
							397.5	0.35	397.5	0.695	397.5	0.756
							398	0.351	398	0.695	398	0.755
							398.5	0.351	398.5	0.696	398.5	0.755
							399	0.352	399	0.696	399	0.755
							399.5	0.352	399.5	0.697	399.5	0.754
							400	0.352	400	0.697	400	0.754
							400.5	0.353	400.5	0.698	400.5	0.754
							401	0.353	401	0.699	401	0.753
							401.5	0.353	401.5	0.699	401.5	0.753
							402	0.353	402	0.7	402	0.752
							402.5	0.354	402.5	0.7	402.5	0.752
							403	0.354	403	0.701	403	0.752
							403.5	0.354	403.5	0.701	403.5	0.751
							404	0.355	404	0.702	404	0.751
							404.5	0.355	404.5	0.702	404.5	0.75
							405	0.355	405	0.703	405	0.75
							405.5	0.356	405.5	0.704	405.5	0.749
							406	0.356	406	0.704	406	0.749
							406.5	0.356	406.5	0.705	406.5	0.749
							407	0.357	407	0.705	407	0.748
							407.5	0.357	407.5	0.706	407.5	0.748
							408	0.357	408	0.706	408	0.747
							408.5	0.358	408.5	0.707	408.5	0.747
							409	0.358	409	0.707	409	0.747
							409.5	0.358	409.5	0.708	409.5	0.746
							410	0.359	410	0.709	410	0.746
							410.5	0.359	410.5	0.709	410.5	0.745
							411	0.359	411	0.71	411	0.745
							411.5	0.36	411.5	0.71	411.5	0.744
							412	0.36	412	0.711	412	0.744
							412.5	0.36	412.5	0.711	412.5	0.744
							413	0.361	413	0.712	413	0.743
							413.5	0.361	413.5	0.712	413.5	0.743
							414	0.361	414	0.713	414	0.742
							414.5	0.362	414.5	0.713	414.5	0.742
							415	0.362	415	0.714	415	0.741
							415.5	0.362	415.5	0.714	415.5	0.741
							416	0.363	416	0.715	416	0.74
							416.5	0.363	416.5	0.715	416.5	0.74
							417	0.363	417	0.716	417	0.739
							417.5	0.364	417.5	0.716	417.5	0.739
							418	0.364	418	0.717	418	0.738
							418.5	0.364	418.5	0.717	418.5	0.738
							419	0.365	419	0.718	419	0.737
							419.5	0.365	419.5	0.718	419.5	0.737
							420	0.365	420	0.719	420	0.736
							420.5	0.365	420.5	0.719	420.5	0.736
							421	0.366	421	0.72	421	0.735
							421.5	0.366	421.5	0.72	421.5	0.734
							422	0.367	422	0.721	422	0.734
							422.5	0.367	422.5	0.721	422.5	0.733
							423	0.367	423	0.722	423	0.733
							423.5	0.368	423.5	0.722	423.5	0.732
							424	0.368	424	0.723	424	0.732
							424.5	0.368	424.5	0.723	424.5	0.731
							425	0.369	425	0.724	425	0.731
							425.5	0.369	425.5	0.724	425.5	0.73
							426	0.369	426	0.725	426	0.729
							426.5	0.37	426.5	0.725	426.5	0.729
							427	0.37	427	0.725	427	0.728
							427.5	0.371	427.5	0.726	427.5	0.728
							428	0.371	428	0.727	428	0.727
							428.5	0.371	428.5	0.727	428.5	0.727
							429	0.372	429	0.727	429	0.726
							429.5	0.372	429.5	0.728	429.5	0.726
							430	0.372	430	0.728	430	0.725
							430.5	0.373	430.5	0.729	430.5	0.724
							431	0.373	431	0.729	431	0.724
							431.5	0.373	431.5	0.73	431.5	0.723
							432	0.374	432	0.73	432	0.722
							432.5	0.374	432.5	0.731	432.5	0.722
							433	0.374	433	0.731	433	0.721
							433.5	0.375	433.5	0.732	433.5	0.721
							434	0.375	434	0.732	434	0.72
							434.5	0.376	434.5	0.732	434.5	0.719
							435	0.376	435	0.733	435	0.719
							435.5	0.376	435.5	0.733	435.5	0.718
							436	0.377	436	0.734	436	0.718
							436.5	0.377	436.5	0.734	436.5	0.717
							437	0.377	437	0.735	437	0.716
							437.5	0.378	437.5	0.735	437.5	0.716
							438	0.378	438	0.735	438	0.715
							438.5	0.378	438.5	0.736	438.5	0.714
							439	0.379	439	0.736	439	0.714
							439.5	0.379	439.5	0.737	439.5	0.713
							440	0.379	440	0.737	440	0.712
							440.5	0.38	440.5	0.737	440.5	0.712
							441	0.38	441	0.738	441	0.711
							441.5	0.38	441.5	0.738	441.5	0.71
							442	0.381	442	0.739	442	0.71
							442.5	0.381	442.5	0.739	442.5	0.709
							443	0.381	443	0.739	443	0.708
							443.5	0.382	443.5	0.74	443.5	0.707
							444	0.382	444	0.74	444	0.707
							444.5	0.382	444.5	0.741	444.5	0.706
							445	0.383	445	0.741	445	0.705
							445.5	0.383	445.5	0.741	445.5	0.705
							446	0.383	446	0.742	446	0.704
							446.5	0.384	446.5	0.742	446.5	0.703
							447	0.384	447	0.743	447	0.703
							447.5	0.385	447.5	0.743	447.5	0.702
							448	0.385	448	0.743	448	0.701
							448.5	0.385	448.5	0.744	448.5	0.7
							449	0.386	449	0.744	449	0.7
							449.5	0.386	449.5	0.745	449.5	0.699
							450	0.386	450	0.745	450	0.698
							450.5	0.387	450.5	0.745	450.5	0.698
							451	0.387	451	0.746	451	0.697
							451.5	0.387	451.5	0.746	451.5	0.696
							452	0.388	452	0.747	452	0.695
							452.5	0.388	452.5	0.747	452.5	0.695
							453	0.389	453	0.747	453	0.694
							453.5	0.389	453.5	0.748	453.5	0.693
							454	0.389	454	0.748	454	0.692
							454.5	0.39	454.5	0.749	454.5	0.692
							455	0.39	455	0.749	455	0.691
							455.5	0.39	455.5	0.749	455.5	0.69
							456	0.391	456	0.75	456	0.689
							456.5	0.391	456.5	0.75	456.5	0.689
							457	0.391	457	0.75	457	0.688
							457.5	0.392	457.5	0.751	457.5	0.687
							458	0.392	458	0.751	458	0.686
							458.5	0.393	458.5	0.752	458.5	0.686
							459	0.393	459	0.752	459	0.685
							459.5	0.394	459.5	0.752	459.5	0.684
							460	0.394	460	0.753	460	0.683
							460.5	0.394	460.5	0.753	460.5	0.683
							461	0.395	461	0.753	461	0.682
							461.5	0.395	461.5	0.754	461.5	0.681
							462	0.395	462	0.754	462	0.68
							462.5	0.396	462.5	0.754	462.5	0.679
							463	0.396	463	0.755	463	0.679
							463.5	0.397	463.5	0.755	463.5	0.678
							464	0.397	464	0.756	464	0.677
							464.5	0.397	464.5	0.756	464.5	0.676
							465	0.398	465	0.756	465	0.676
							465.5	0.398	465.5	0.757	465.5	0.675
							466	0.398	466	0.757	466	0.674
							466.5	0.399	466.5	0.758	466.5	0.673
							467	0.399	467	0.758	467	0.672
							467.5	0.399	467.5	0.758	467.5	0.671
							468	0.4	468	0.759	468	0.671
							468.5	0.4	468.5	0.759	468.5	0.67
							469	0.401	469	0.759	469	0.669
							469.5	0.401	469.5	0.76	469.5	0.668
							470	0.401	470	0.76	470	0.667
							470.5	0.402	470.5	0.76	470.5	0.666
							471	0.402	471	0.761	471	0.665
							471.5	0.402	471.5	0.761	471.5	0.664
							472	0.403	472	0.762	472	0.664
							472.5	0.403	472.5	0.762	472.5	0.663
							473	0.403	473	0.762	473	0.662
							473.5	0.404	473.5	0.763	473.5	0.661
							474	0.404	474	0.763	474	0.66
							474.5	0.404	474.5	0.763	474.5	0.659
							475	0.405	475	0.764	475	0.658
							475.5	0.405	475.5	0.764	475.5	0.657
							476	0.405	476	0.765	476	0.657
							476.5	0.406	476.5	0.765	476.5	0.656
							477	0.406	477	0.765	477	0.655
							477.5	0.407	477.5	0.766	477.5	0.654
							478	0.407	478	0.766	478	0.653
							478.5	0.407	478.5	0.767	478.5	0.652
							479	0.408	479	0.767	479	0.651
							479.5	0.408	479.5	0.767	479.5	0.65
							480	0.408	480	0.768	480	0.649
							480.5	0.409	480.5	0.768	480.5	0.648
							481	0.409	481	0.768	481	0.648
							481.5	0.409	481.5	0.769	481.5	0.647
							482	0.41	482	0.769	482	0.646
							482.5	0.41	482.5	0.769	482.5	0.645
							483	0.411	483	0.77	483	0.644
							483.5	0.411	483.5	0.77	483.5	0.643
							484	0.411	484	0.77	484	0.642
							484.5	0.412	484.5	0.771	484.5	0.641
							485	0.412	485	0.771	485	0.64
							485.5	0.413	485.5	0.771	485.5	0.64
							486	0.413	486	0.772	486	0.639
							486.5	0.413	486.5	0.772	486.5	0.638
							487	0.414	487	0.772	487	0.637
							487.5	0.414	487.5	0.773	487.5	0.636
							488	0.415	488	0.773	488	0.635
							488.5	0.415	488.5	0.774	488.5	0.634
							489	0.416	489	0.774	489	0.633
							489.5	0.416	489.5	0.774	489.5	0.632
							490	0.416	490	0.775	490	0.632
							490.5	0.417	490.5	0.775	490.5	0.631
							491	0.417	491	0.775	491	0.63
							491.5	0.418	491.5	0.776	491.5	0.629
							492	0.418	492	0.776	492	0.628
							492.5	0.419	492.5	0.776	492.5	0.627
							493	0.419	493	0.777	493	0.626
							493.5	0.42	493.5	0.777	493.5	0.625
							494	0.42	494	0.777	494	0.624
							494.5	0.42	494.5	0.777	494.5	0.624
							495	0.421	495	0.778	495	0.623
							495.5	0.421	495.5	0.778	495.5	0.622
							496	0.422	496	0.778	496	0.621
							496.5	0.422	496.5	0.779	496.5	0.62
							497	0.423	497	0.779	497	0.619
							497.5	0.423	497.5	0.779	497.5	0.618
							498	0.424	498	0.78	498	0.617
							498.5	0.424	498.5	0.78	498.5	0.616
							499	0.425	499	0.78	499	0.615
							499.5	0.425	499.5	0.781	499.5	0.615
							500	0.426	500	0.781	500	0.614
							500.5	0.426	500.5	0.781	500.5	0.613
							501	0.426	501	0.781	501	0.612
							501.5	0.427	501.5	0.782	501.5	0.611
							502	0.427	502	0.782	502	0.61
							502.5	0.428	502.5	0.782	502.5	0.609
							503	0.428	503	0.783	503	0.608
							503.5	0.429	503.5	0.783	503.5	0.607
							504	0.429	504	0.783	504	0.606
							504.5	0.43	504.5	0.783	504.5	0.606
							505	0.43	505	0.784	505	0.605
							505.5	0.43	505.5	0.784	505.5	0.604
							506	0.431	506	0.784	506	0.603
							506.5	0.431	506.5	0.784	506.5	0.602
							507	0.432	507	0.785	507	0.601
							507.5	0.432	507.5	0.785	507.5	0.6
							508	0.433	508	0.785	508	0.599
							508.5	0.433	508.5	0.785	508.5	0.598
							509	0.434	509	0.786	509	0.597
							509.5	0.434	509.5	0.786	509.5	0.597
							510	0.435	510	0.786	510	0.596
							510.5	0.435	510.5	0.786	510.5	0.595
							511	0.436	511	0.787	511	0.594
							511.5	0.436	511.5	0.787	511.5	0.593
							512	0.436	512	0.787	512	0.592
							512.5	0.437	512.5	0.787	512.5	0.591
							513	0.437	513	0.788	513	0.59
							513.5	0.438	513.5	0.788	513.5	0.589
							514	0.438	514	0.788	514	0.588
							514.5	0.439	514.5	0.788	514.5	0.587
							515	0.439	515	0.788	515	0.586
							515.5	0.44	515.5	0.789	515.5	0.586
							516	0.44	516	0.789	516	0.585
							516.5	0.441	516.5	0.789	516.5	0.584
							517	0.441	517	0.789	517	0.583
							517.5	0.442	517.5	0.789	517.5	0.582
							518	0.442	518	0.79	518	0.581
							518.5	0.443	518.5	0.79	518.5	0.58
							519	0.443	519	0.79	519	0.579
							519.5	0.444	519.5	0.79	519.5	0.578
							520	0.444	520	0.79	520	0.577
							520.5	0.444	520.5	0.79	520.5	0.576
							521	0.445	521	0.79	521	0.575
							521.5	0.445	521.5	0.791	521.5	0.574
							522	0.446	522	0.791	522	0.573
							522.5	0.446	522.5	0.791	522.5	0.573
							523	0.447	523	0.791	523	0.572
							523.5	0.447	523.5	0.791	523.5	0.571
							524	0.448	524	0.791	524	0.57
							524.5	0.448	524.5	0.792	524.5	0.569
							525	0.449	525	0.792	525	0.568
							525.5	0.449	525.5	0.792	525.5	0.567
							526	0.449	526	0.792	526	0.566
							526.5	0.45	526.5	0.792	526.5	0.565
							527	0.45	527	0.792	527	0.564
							527.5	0.451	527.5	0.792	527.5	0.563
							528	0.451	528	0.792	528	0.562
							528.5	0.452	528.5	0.792	528.5	0.561
							529	0.452	529	0.792	529	0.561
							529.5	0.453	529.5	0.792	529.5	0.56
							530	0.453	530	0.793	530	0.559
							530.5	0.453	530.5	0.793	530.5	0.558
							531	0.454	531	0.793	531	0.557
							531.5	0.454	531.5	0.793	531.5	0.556
							532	0.455	532	0.793	532	0.555
							532.5	0.455	532.5	0.793	532.5	0.554
							533	0.456	533	0.793	533	0.553
							533.5	0.456	533.5	0.793	533.5	0.553
							534	0.456	534	0.793	534	0.552
							534.5	0.457	534.5	0.793	534.5	0.551
							535	0.457	535	0.793	535	0.55
							535.5	0.458	535.5	0.793	535.5	0.549
							536	0.458	536	0.792	536	0.548
							536.5	0.458	536.5	0.792	536.5	0.547
							537	0.458	537	0.792	537	0.546
							537.5	0.459	537.5	0.791	537.5	0.545
							538	0.459	538	0.791	538	0.544
							538.5	0.459	538.5	0.791	538.5	0.543
							539	0.46	539	0.791	539	0.543
							539.5	0.46	539.5	0.791	539.5	0.542
							540	0.461	540	0.791	540	0.541
							540.5	0.461	540.5	0.791	540.5	0.54
							541	0.461	541	0.791	541	0.539
							541.5	0.462	541.5	0.791	541.5	0.538
							542	0.462	542	0.791	542	0.537
							542.5	0.463	542.5	0.791	542.5	0.536
							543	0.463	543	0.791	543	0.535
							543.5	0.463	543.5	0.791	543.5	0.535
							544	0.464	544	0.791	544	0.534
							544.5	0.464	544.5	0.791	544.5	0.533
							545	0.464	545	0.79	545	0.532
							545.5	0.465	545.5	0.79	545.5	0.531
							546	0.465	546	0.79	546	0.53
							546.5	0.466	546.5	0.79	546.5	0.529
							547	0.466	547	0.79	547	0.528
							547.5	0.466	547.5	0.79	547.5	0.527
							548	0.467	548	0.79	548	0.527
							548.5	0.467	548.5	0.79	548.5	0.526
							549	0.467	549	0.79	549	0.525
							549.5	0.468	549.5	0.789	549.5	0.524
							550	0.468	550	0.789	550	0.523
							550.5	0.469	550.5	0.789	550.5	0.522
							551	0.469	551	0.789	551	0.522
							551.5	0.469	551.5	0.789	551.5	0.521
							552	0.47	552	0.789	552	0.52
							552.5	0.47	552.5	0.788	552.5	0.519
							553	0.47	553	0.788	553	0.518
							553.5	0.471	553.5	0.788	553.5	0.517
							554	0.471	554	0.788	554	0.516
							554.5	0.471	554.5	0.788	554.5	0.516
							555	0.472	555	0.787	555	0.515
							555.5	0.472	555.5	0.787	555.5	0.514
							556	0.472	556	0.787	556	0.513
							556.5	0.473	556.5	0.787	556.5	0.512
							557	0.473	557	0.786	557	0.511
							557.5	0.473	557.5	0.786	557.5	0.51
							558	0.474	558	0.786	558	0.51
							558.5	0.474	558.5	0.785	558.5	0.509
							559	0.474	559	0.785	559	0.508
							559.5	0.475	559.5	0.785	559.5	0.507
							560	0.475	560	0.785	560	0.506
							560.5	0.475	560.5	0.784	560.5	0.505
							561	0.476	561	0.784	561	0.504
							561.5	0.476	561.5	0.783	561.5	0.504
							562	0.476	562	0.783	562	0.503
							562.5	0.476	562.5	0.783	562.5	0.502
							563	0.477	563	0.782	563	0.501
							563.5	0.477	563.5	0.782	563.5	0.5
							564	0.477	564	0.782	564	0.499
							564.5	0.477	564.5	0.781	564.5	0.498
							565	0.478	565	0.781	565	0.497
							565.5	0.478	565.5	0.78	565.5	0.496
							566	0.478	566	0.78	566	0.496
							566.5	0.478	566.5	0.78	566.5	0.495
							567	0.478	567	0.779	567	0.494
							567.5	0.479	567.5	0.779	567.5	0.493
							568	0.479	568	0.778	568	0.492
							568.5	0.479	568.5	0.778	568.5	0.491
							569	0.479	569	0.777	569	0.49
							569.5	0.479	569.5	0.777	569.5	0.489
							570	0.479	570	0.777	570	0.488
							570.5	0.479	570.5	0.776	570.5	0.488
							571	0.48	571	0.776	571	0.487
							571.5	0.48	571.5	0.775	571.5	0.486
							572	0.48	572	0.775	572	0.485
							572.5	0.48	572.5	0.774	572.5	0.484
							573	0.48	573	0.774	573	0.483
							573.5	0.48	573.5	0.773	573.5	0.483
							574	0.48	574	0.773	574	0.482
							574.5	0.48	574.5	0.772	574.5	0.481
							575	0.48	575	0.772	575	0.48
							575.5	0.48	575.5	0.771	575.5	0.479
							576	0.48	576	0.771	576	0.478
							576.5	0.48	576.5	0.77	576.5	0.478
							577	0.48	577	0.77	577	0.477
							577.5	0.48	577.5	0.769	577.5	0.476
							578	0.481	578	0.769	578	0.475
							578.5	0.481	578.5	0.768	578.5	0.474
							579	0.481	579	0.767	579	0.473
							579.5	0.481	579.5	0.767	579.5	0.472
							580	0.481	580	0.766	580	0.472
							580.5	0.481	580.5	0.766	580.5	0.471
							581	0.481	581	0.765	581	0.47
							581.5	0.481	581.5	0.764	581.5	0.469
							582	0.481	582	0.764	582	0.468
							582.5	0.481	582.5	0.763	582.5	0.468
							583	0.481	583	0.763	583	0.467
							583.5	0.481	583.5	0.762	583.5	0.466
							584	0.481	584	0.761	584	0.465
							584.5	0.481	584.5	0.761	584.5	0.464
							585	0.481	585	0.76	585	0.464
							585.5	0.481	585.5	0.759	585.5	0.463
							586	0.482	586	0.759	586	0.462
							586.5	0.482	586.5	0.758	586.5	0.461
							587	0.482	587	0.757	587	0.461
							587.5	0.482	587.5	0.757	587.5	0.46
							588	0.482	588	0.756	588	0.459
							588.5	0.482	588.5	0.755	588.5	0.458
							589	0.482	589	0.755	589	0.458
							589.5	0.482	589.5	0.754	589.5	0.457
							590	0.482	590	0.753	590	0.456
							590.5	0.482	590.5	0.752	590.5	0.455
							591	0.482	591	0.752	591	0.455
							591.5	0.482	591.5	0.751	591.5	0.454
							592	0.482	592	0.75	592	0.453
							592.5	0.482	592.5	0.75	592.5	0.452
							593	0.482	593	0.749	593	0.452
							593.5	0.482	593.5	0.748	593.5	0.451
							594	0.482	594	0.747	594	0.45
							594.5	0.482	594.5	0.747	594.5	0.45
							595	0.483	595	0.746	595	0.449
							595.5	0.483	595.5	0.745	595.5	0.448
							596	0.483	596	0.745	596	0.448
							596.5	0.483	596.5	0.744	596.5	0.447
							597	0.483	597	0.744	597	0.446
							597.5	0.483	597.5	0.743	597.5	0.445
							598	0.483	598	0.742	598	0.445
							598.5	0.483	598.5	0.741	598.5	0.444
							599	0.483	599	0.74	599	0.443
							599.5	0.483	599.5	0.74	599.5	0.443
							600	0.483	600	0.739	600	0.442
							600.5	0.483	600.5	0.738	600.5	0.441
							601	0.483	601	0.737	601	0.441
							601.5	0.483	601.5	0.736	601.5	0.44
							602	0.483	602	0.735	602	0.439
							602.5	0.483	602.5	0.734	602.5	0.438
							603	0.483	603	0.734	603	0.438
							603.5	0.483	603.5	0.733	603.5	0.437
							604	0.483	604	0.732	604	0.436
							604.5	0.483	604.5	0.731	604.5	0.436
							605	0.482	605	0.73	605	0.435
							605.5	0.482	605.5	0.729	605.5	0.434
							606	0.482	606	0.728	606	0.434
							606.5	0.482	606.5	0.727	606.5	0.433
							607	0.482	607	0.726	607	0.432
							607.5	0.482	607.5	0.725	607.5	0.431
							608	0.482	608	0.724	608	0.431
							608.5	0.482	608.5	0.723	608.5	0.43
							609	0.482	609	0.722	609	0.429
							609.5	0.482	609.5	0.721	609.5	0.429
							610	0.481	610	0.72	610	0.428
							610.5	0.481	610.5	0.719	610.5	0.427
							611	0.481	611	0.718	611	0.427
							611.5	0.481	611.5	0.717	611.5	0.426
							612	0.481	612	0.716	612	0.425
							612.5	0.481	612.5	0.715	612.5	0.425
							613	0.48	613	0.714	613	0.424
							613.5	0.48	613.5	0.713	613.5	0.423
							614	0.48	614	0.712	614	0.423
							614.5	0.48	614.5	0.711	614.5	0.422
							615	0.48	615	0.71	615	0.421
							615.5	0.48	615.5	0.709	615.5	0.421
							616	0.479	616	0.708	616	0.42
							616.5	0.479	616.5	0.707	616.5	0.419
							617	0.479	617	0.706	617	0.419
							617.5	0.479	617.5	0.705	617.5	0.418
							618	0.479	618	0.704	618	0.417
							618.5	0.478	618.5	0.703	618.5	0.417
							619	0.478	619	0.702	619	0.416
							619.5	0.478	619.5	0.701	619.5	0.415
							620	0.478	620	0.7	620	0.415
							620.5	0.478	620.5	0.699	620.5	0.414
							621	0.477	621	0.698	621	0.414
							621.5	0.477	621.5	0.697	621.5	0.413
							622	0.477	622	0.696	622	0.412
							622.5	0.477	622.5	0.695	622.5	0.412
							623	0.476	623	0.694	623	0.411
							623.5	0.476	623.5	0.693	623.5	0.41
							624	0.476	624	0.691	624	0.41
							624.5	0.476	624.5	0.69	624.5	0.409
							625	0.475	625	0.689	625	0.408
							625.5	0.475	625.5	0.688	625.5	0.408
							626	0.475	626	0.687	626	0.407
							626.5	0.474	626.5	0.686	626.5	0.407
							627	0.474	627	0.685	627	0.406
							627.5	0.474	627.5	0.684	627.5	0.405
							628	0.474	628	0.683	628	0.405
							628.5	0.473	628.5	0.682	628.5	0.404
							629	0.473	629	0.681	629	0.404
							629.5	0.473	629.5	0.68	629.5	0.403
							630	0.473	630	0.679	630	0.402
							630.5	0.472	630.5	0.678	630.5	0.402
							631	0.472	631	0.676	631	0.401
							631.5	0.472	631.5	0.675	631.5	0.401
							632	0.471	632	0.674	632	0.4
							632.5	0.471	632.5	0.673	632.5	0.399
							633	0.471	633	0.672	633	0.399
							633.5	0.47	633.5	0.671	633.5	0.398
							634	0.47	634	0.669	634	0.398
							634.5	0.469	634.5	0.668	634.5	0.397
							635	0.469	635	0.667	635	0.396
							635.5	0.469	635.5	0.666	635.5	0.396
							636	0.468	636	0.665	636	0.395
							636.5	0.468	636.5	0.664	636.5	0.395
							637	0.468	637	0.662	637	0.394
							637.5	0.467	637.5	0.661	637.5	0.394
							638	0.467	638	0.66	638	0.393
							638.5	0.466	638.5	0.659	638.5	0.392
							639	0.466	639	0.658	639	0.392
							639.5	0.466	639.5	0.657	639.5	0.391
							640	0.465	640	0.655	640	0.391
							640.5	0.465	640.5	0.654	640.5	0.39
							641	0.464	641	0.653	641	0.39
							641.5	0.464	641.5	0.652	641.5	0.389
							642	0.463	642	0.651	642	0.388
							642.5	0.463	642.5	0.649	642.5	0.388
							643	0.463	643	0.648	643	0.387
							643.5	0.462	643.5	0.647	643.5	0.387
							644	0.462	644	0.646	644	0.386
							644.5	0.461	644.5	0.645	644.5	0.386
							645	0.461	645	0.643	645	0.385
							645.5	0.46	645.5	0.642	645.5	0.385
							646	0.46	646	0.641	646	0.384
							646.5	0.46	646.5	0.64	646.5	0.383
							647	0.459	647	0.639	647	0.383
							647.5	0.459	647.5	0.637	647.5	0.382
							648	0.458	648	0.636	648	0.382
							648.5	0.458	648.5	0.635	648.5	0.381
							649	0.457	649	0.634	649	0.381
							649.5	0.457	649.5	0.632	649.5	0.38
							650	0.456	650	0.631	650	0.38
							650.5	0.456	650.5	0.63	650.5	0.379
							651	0.455	651	0.629	651	0.378
							651.5	0.455	651.5	0.628	651.5	0.378
							652	0.454	652	0.626	652	0.377
							652.5	0.454	652.5	0.625	652.5	0.377
							653	0.453	653	0.624	653	0.376
							653.5	0.453	653.5	0.623	653.5	0.376
							654	0.452	654	0.621	654	0.375
							654.5	0.452	654.5	0.62	654.5	0.375
							655	0.451	655	0.619	655	0.374
							655.5	0.451	655.5	0.618	655.5	0.374
							656	0.45	656	0.616	656	0.373
							656.5	0.45	656.5	0.615	656.5	0.373
							657	0.449	657	0.614	657	0.372
							657.5	0.448	657.5	0.613	657.5	0.372
							658	0.448	658	0.611	658	0.371
							658.5	0.448	658.5	0.61	658.5	0.371
							659	0.447	659	0.609	659	0.37
							659.5	0.447	659.5	0.608	659.5	0.37
							660	0.446	660	0.607	660	0.369
							660.5	0.446	660.5	0.606	660.5	0.369
							661	0.445	661	0.605	661	0.368
							661.5	0.445	661.5	0.603	661.5	0.368
							662	0.444	662	0.602	662	0.367
							662.5	0.444	662.5	0.601	662.5	0.367
							663	0.443	663	0.6	663	0.366
							663.5	0.442	663.5	0.599	663.5	0.366
							664	0.442	664	0.597	664	0.365
							664.5	0.441	664.5	0.596	664.5	0.365
							665	0.441	665	0.595	665	0.364
							665.5	0.44	665.5	0.594	665.5	0.364
							666	0.44	666	0.593	666	0.363
							666.5	0.439	666.5	0.591	666.5	0.363
							667	0.439	667	0.59	667	0.362
							667.5	0.438	667.5	0.589	667.5	0.362
							668	0.437	668	0.588	668	0.361
							668.5	0.437	668.5	0.586	668.5	0.361
							669	0.436	669	0.585	669	0.36
							669.5	0.436	669.5	0.584	669.5	0.36
							670	0.435	670	0.583	670	0.359
							670.5	0.435	670.5	0.582	670.5	0.359
							671	0.434	671	0.58	671	0.358
							671.5	0.434	671.5	0.579	671.5	0.358
							672	0.433	672	0.578	672	0.357
							672.5	0.432	672.5	0.577	672.5	0.357
							673	0.432	673	0.576	673	0.357
							673.5	0.431	673.5	0.574	673.5	0.356
							674	0.431	674	0.573	674	0.356
							674.5	0.43	674.5	0.572	674.5	0.355
							675	0.43	675	0.571	675	0.355
							675.5	0.429	675.5	0.57	675.5	0.354
							676	0.428	676	0.568	676	0.354
							676.5	0.428	676.5	0.567	676.5	0.353
							677	0.427	677	0.566	677	0.353
							677.5	0.427	677.5	0.565	677.5	0.352
							678	0.426	678	0.564	678	0.352
							678.5	0.426	678.5	0.563	678.5	0.351
							679	0.425	679	0.561	679	0.351
							679.5	0.424	679.5	0.56	679.5	0.351
							680	0.424	680	0.559	680	0.35
							680.5	0.423	680.5	0.558	680.5	0.35
							681	0.423	681	0.557	681	0.349
							681.5	0.422	681.5	0.556	681.5	0.349
							682	0.422	682	0.555	682	0.348
							682.5	0.421	682.5	0.553	682.5	0.348
							683	0.42	683	0.552	683	0.348
							683.5	0.42	683.5	0.551	683.5	0.347
							684	0.419	684	0.55	684	0.347
							684.5	0.419	684.5	0.549	684.5	0.346
							685	0.418	685	0.548	685	0.346
							685.5	0.418	685.5	0.547	685.5	0.346
							686	0.417	686	0.546	686	0.345
							686.5	0.417	686.5	0.545	686.5	0.345
							687	0.416	687	0.544	687	0.344
							687.5	0.416	687.5	0.543	687.5	0.344
							688	0.415	688	0.542	688	0.343
							688.5	0.415	688.5	0.54	688.5	0.343
							689	0.414	689	0.539	689	0.343
							689.5	0.413	689.5	0.538	689.5	0.342
							690	0.413	690	0.537	690	0.342
							690.5	0.412	690.5	0.536	690.5	0.341
							691	0.412	691	0.535	691	0.341
							691.5	0.411	691.5	0.534	691.5	0.34
							692	0.411	692	0.533	692	0.34
							692.5	0.41	692.5	0.531	692.5	0.34
							693	0.409	693	0.53	693	0.339
							693.5	0.409	693.5	0.529	693.5	0.339
							694	0.408	694	0.528	694	0.338
							694.5	0.408	694.5	0.527	694.5	0.338
							695	0.407	695	0.526	695	0.338
							695.5	0.407	695.5	0.525	695.5	0.337
							696	0.406	696	0.524	696	0.337
							696.5	0.405	696.5	0.523	696.5	0.336
							697	0.405	697	0.522	697	0.336
							697.5	0.404	697.5	0.521	697.5	0.335
							698	0.404	698	0.52	698	0.335
							698.5	0.403	698.5	0.518	698.5	0.335
							699	0.403	699	0.517	699	0.334
							699.5	0.402	699.5	0.516	699.5	0.334
							700	0.402	700	0.515	700	0.333
							700.5	0.401	700.5	0.514	700.5	0.333
							701	0.4	701	0.513	701	0.333
							701.5	0.4	701.5	0.512	701.5	0.332
							702	0.399	702	0.511	702	0.332
							702.5	0.399	702.5	0.51	702.5	0.332
							703	0.398	703	0.509	703	0.331
							703.5	0.398	703.5	0.508	703.5	0.331
							704	0.397	704	0.507	704	0.33
							704.5	0.397	704.5	0.506	704.5	0.33
							705	0.396	705	0.505	705	0.33
							705.5	0.396	705.5	0.504	705.5	0.329
							706	0.395	706	0.503	706	0.329
							706.5	0.395	706.5	0.502	706.5	0.329
							707	0.394	707	0.501	707	0.328
							707.5	0.394	707.5	0.5	707.5	0.328
							708	0.393	708	0.499	708	0.327
							708.5	0.393	708.5	0.498	708.5	0.327
							709	0.392	709	0.497	709	0.327
							709.5	0.392	709.5	0.496	709.5	0.326
							710	0.391	710	0.495	710	0.326
							710.5	0.39	710.5	0.494	710.5	0.326
							711	0.39	711	0.493	711	0.325
							711.5	0.389	711.5	0.492	711.5	0.325
							712	0.389	712	0.491	712	0.324
							712.5	0.388	712.5	0.49	712.5	0.324
							713	0.388	713	0.489	713	0.324
							713.5	0.387	713.5	0.488	713.5	0.323
							714	0.387	714	0.487	714	0.323
							714.5	0.386	714.5	0.486	714.5	0.323
							715	0.386	715	0.485	715	0.322
							715.5	0.385	715.5	0.484	715.5	0.322
							716	0.385	716	0.483	716	0.322
							716.5	0.384	716.5	0.483	716.5	0.321
							717	0.384	717	0.482	717	0.321
							717.5	0.383	717.5	0.481	717.5	0.32
							718	0.383	718	0.48	718	0.32
							718.5	0.382	718.5	0.479	718.5	0.32
							719	0.382	719	0.478	719	0.319
							719.5	0.381	719.5	0.477	719.5	0.319
							720	0.381	720	0.476	720	0.319
							720.5	0.38	720.5	0.475	720.5	0.318
							721	0.38	721	0.474	721	0.318
							721.5	0.379	721.5	0.473	721.5	0.318
							722	0.379	722	0.472	722	0.317
							722.5	0.378	722.5	0.471	722.5	0.317
							723	0.378	723	0.471	723	0.317
							723.5	0.377	723.5	0.47	723.5	0.316
							724	0.377	724	0.469	724	0.316
							724.5	0.376	724.5	0.468	724.5	0.316
							725	0.376	725	0.467	725	0.315
							725.5	0.375	725.5	0.466	725.5	0.315
							726	0.375	726	0.465	726	0.315
							726.5	0.374	726.5	0.465	726.5	0.314
							727	0.374	727	0.464	727	0.314
							727.5	0.373	727.5	0.463	727.5	0.314
							728	0.373	728	0.462	728	0.313
							728.5	0.372	728.5	0.461	728.5	0.313
							729	0.372	729	0.46	729	0.313
							729.5	0.372	729.5	0.459	729.5	0.312
							730	0.371	730	0.458	730	0.312
							730.5	0.371	730.5	0.458	730.5	0.312
							731	0.37	731	0.457	731	0.312
							731.5	0.37	731.5	0.456	731.5	0.311
							732	0.369	732	0.455	732	0.311
							732.5	0.369	732.5	0.454	732.5	0.311
							733	0.368	733	0.453	733	0.31
							733.5	0.368	733.5	0.453	733.5	0.31
							734	0.367	734	0.452	734	0.31
							734.5	0.367	734.5	0.451	734.5	0.309
							735	0.366	735	0.45	735	0.309
							735.5	0.366	735.5	0.449	735.5	0.309
							736	0.365	736	0.448	736	0.308
							736.5	0.365	736.5	0.447	736.5	0.308
							737	0.364	737	0.447	737	0.308
							737.5	0.364	737.5	0.446	737.5	0.307
							738	0.363	738	0.445	738	0.307
							738.5	0.363	738.5	0.444	738.5	0.307
							739	0.362	739	0.443	739	0.306
							739.5	0.362	739.5	0.442	739.5	0.306
							740	0.362	740	0.442	740	0.306
							740.5	0.361	740.5	0.441	740.5	0.305
							741	0.361	741	0.44	741	0.305
							741.5	0.36	741.5	0.439	741.5	0.305
							742	0.36	742	0.438	742	0.305
							742.5	0.359	742.5	0.437	742.5	0.304
							743	0.359	743	0.437	743	0.304
							743.5	0.358	743.5	0.436	743.5	0.304
							744	0.358	744	0.435	744	0.303
							744.5	0.358	744.5	0.434	744.5	0.303
							745	0.357	745	0.434	745	0.303
							745.5	0.357	745.5	0.433	745.5	0.302
							746	0.356	746	0.432	746	0.302
							746.5	0.356	746.5	0.431	746.5	0.302
							747	0.355	747	0.43	747	0.302
							747.5	0.355	747.5	0.43	747.5	0.301
							748	0.355	748	0.429	748	0.301
							748.5	0.354	748.5	0.428	748.5	0.301
							749	0.354	749	0.427	749	0.301
							749.5	0.353	749.5	0.427	749.5	0.3
							750	0.353	750	0.426	750	0.3
							750.5	0.352	750.5	0.425	750.5	0.3
							751	0.352	751	0.424	751	0.299
							751.5	0.352	751.5	0.424	751.5	0.299
							752	0.351	752	0.423	752	0.299
							752.5	0.351	752.5	0.422	752.5	0.299
							753	0.35	753	0.421	753	0.298
							753.5	0.35	753.5	0.421	753.5	0.298
							754	0.35	754	0.42	754	0.298
							754.5	0.349	754.5	0.419	754.5	0.298
							755	0.349	755	0.418	755	0.297
							755.5	0.348	755.5	0.418	755.5	0.297
							756	0.348	756	0.417	756	0.297
							756.5	0.347	756.5	0.416	756.5	0.296
							757	0.347	757	0.415	757	0.296
							757.5	0.347	757.5	0.415	757.5	0.296
							758	0.346	758	0.414	758	0.296
							758.5	0.346	758.5	0.413	758.5	0.295
							759	0.345	759	0.413	759	0.295
							759.5	0.345	759.5	0.412	759.5	0.295
							760	0.345	760	0.411	760	0.295
							760.5	0.344	760.5	0.41	760.5	0.294
							761	0.344	761	0.409	761	0.294
							761.5	0.343	761.5	0.409	761.5	0.294
							762	0.343	762	0.408	762	0.294
							762.5	0.342	762.5	0.407	762.5	0.293
							763	0.342	763	0.407	763	0.293
							763.5	0.342	763.5	0.406	763.5	0.293
							764	0.341	764	0.405	764	0.293
							764.5	0.341	764.5	0.405	764.5	0.292
							765	0.341	765	0.404	765	0.292
							765.5	0.34	765.5	0.403	765.5	0.292
							766	0.34	766	0.403	766	0.292
							766.5	0.339	766.5	0.402	766.5	0.291
							767	0.339	767	0.401	767	0.291
							767.5	0.339	767.5	0.401	767.5	0.291
							768	0.338	768	0.4	768	0.291
							768.5	0.338	768.5	0.399	768.5	0.29
							769	0.338	769	0.399	769	0.29
							769.5	0.337	769.5	0.398	769.5	0.29
							770	0.337	770	0.397	770	0.29
							770.5	0.336	770.5	0.397	770.5	0.289
							771	0.336	771	0.396	771	0.289
							771.5	0.336	771.5	0.395	771.5	0.289
							772	0.335	772	0.395	772	0.289
							772.5	0.335	772.5	0.394	772.5	0.288
							773	0.335	773	0.393	773	0.288
							773.5	0.334	773.5	0.393	773.5	0.288
							774	0.334	774	0.392	774	0.288
							774.5	0.334	774.5	0.391	774.5	0.288
							775	0.333	775	0.391	775	0.287
							775.5	0.333	775.5	0.39	775.5	0.287
							776	0.332	776	0.389	776	0.287
							776.5	0.332	776.5	0.389	776.5	0.287
							777	0.332	777	0.388	777	0.286
							777.5	0.331	777.5	0.387	777.5	0.286
							778	0.331	778	0.387	778	0.286
							778.5	0.331	778.5	0.386	778.5	0.286
							779	0.33	779	0.385	779	0.285
							779.5	0.33	779.5	0.385	779.5	0.285
							780	0.329	780	0.384	780	0.285
							780.5	0.329	780.5	0.383	780.5	0.285
							781	0.329	781	0.383	781	0.284
							781.5	0.328	781.5	0.382	781.5	0.284
							782	0.328	782	0.381	782	0.284
							782.5	0.328	782.5	0.381	782.5	0.284
							783	0.327	783	0.38	783	0.283
							783.5	0.327	783.5	0.38	783.5	0.283
							784	0.327	784	0.379	784	0.283
							784.5	0.326	784.5	0.378	784.5	0.283
							785	0.326	785	0.378	785	0.283
							785.5	0.326	785.5	0.377	785.5	0.282
							786	0.325	786	0.377	786	0.282
							786.5	0.325	786.5	0.376	786.5	0.282
							787	0.325	787	0.375	787	0.282
							787.5	0.324	787.5	0.375	787.5	0.282
							788	0.324	788	0.374	788	0.281
							788.5	0.324	788.5	0.374	788.5	0.281
							789	0.323	789	0.373	789	0.281
							789.5	0.323	789.5	0.373	789.5	0.281
							790	0.323	790	0.372	790	0.281
							790.5	0.322	790.5	0.371	790.5	0.28
							791	0.322	791	0.371	791	0.28
							791.5	0.322	791.5	0.37	791.5	0.28
							792	0.321	792	0.37	792	0.28
							792.5	0.321	792.5	0.369	792.5	0.279
							793	0.321	793	0.368	793	0.279
							793.5	0.32	793.5	0.368	793.5	0.279
							794	0.32	794	0.367	794	0.279
							794.5	0.32	794.5	0.367	794.5	0.279
							795	0.319	795	0.366	795	0.279
							795.5	0.319	795.5	0.365	795.5	0.278
							796	0.319	796	0.365	796	0.278
							796.5	0.318	796.5	0.364	796.5	0.278
							797	0.318	797	0.364	797	0.278
							797.5	0.318	797.5	0.363	797.5	0.278
							798	0.317	798	0.363	798	0.277
							798.5	0.317	798.5	0.362	798.5	0.277
							799	0.317	799	0.361	799	0.277
							799.5	0.316	799.5	0.361	799.5	0.277
							800	0.316	800	0.36	800	0.277
							800.5	0.316	800.5	0.36	800.5	0.276
							801	0.315	801	0.359	801	0.276
							801.5	0.315	801.5	0.359	801.5	0.276
							802	0.315	802	0.358	802	0.276
							802.5	0.315	802.5	0.357	802.5	0.276
							803	0.314	803	0.357	803	0.275
							803.5	0.314	803.5	0.356	803.5	0.275
							804	0.314	804	0.356	804	0.275
							804.5	0.313	804.5	0.355	804.5	0.275
							805	0.313	805	0.355	805	0.275
							805.5	0.313	805.5	0.354	805.5	0.274
							806	0.312	806	0.354	806	0.274
							806.5	0.312	806.5	0.353	806.5	0.274
							807	0.312	807	0.353	807	0.274
							807.5	0.311	807.5	0.352	807.5	0.274
							808	0.311	808	0.352	808	0.273
							808.5	0.311	808.5	0.351	808.5	0.273
							809	0.311	809	0.351	809	0.273
							809.5	0.31	809.5	0.35	809.5	0.273
							810	0.31	810	0.35	810	0.273
							810.5	0.31	810.5	0.349	810.5	0.273
							811	0.31	811	0.349	811	0.273
							811.5	0.309	811.5	0.348	811.5	0.272
							812	0.309	812	0.348	812	0.272
							812.5	0.309	812.5	0.347	812.5	0.272
							813	0.308	813	0.347	813	0.272
							813.5	0.308	813.5	0.346	813.5	0.272
							814	0.308	814	0.346	814	0.272
							814.5	0.308	814.5	0.345	814.5	0.271
							815	0.307	815	0.344	815	0.271
							815.5	0.307	815.5	0.344	815.5	0.271
							816	0.307	816	0.343	816	0.271
							816.5	0.306	816.5	0.343	816.5	0.271
							817	0.306	817	0.342	817	0.27
							817.5	0.306	817.5	0.342	817.5	0.27
							818	0.306	818	0.341	818	0.27
							818.5	0.305	818.5	0.341	818.5	0.27
							819	0.305	819	0.34	819	0.27
							819.5	0.305	819.5	0.34	819.5	0.27
							820	0.304	820	0.339	820	0.27
							820.5	0.304	820.5	0.339	820.5	0.269
							821	0.304	821	0.338	821	0.269
							821.5	0.304	821.5	0.338	821.5	0.269
							822	0.303	822	0.337	822	0.269
							822.5	0.303	822.5	0.337	822.5	0.269
							823	0.303	823	0.336	823	0.269
							823.5	0.302	823.5	0.336	823.5	0.268
							824	0.302	824	0.335	824	0.268
							824.5	0.302	824.5	0.335	824.5	0.268
							825	0.302	825	0.334	825	0.268
							825.5	0.301	825.5	0.334	825.5	0.268
							826	0.301	826	0.333	826	0.268
							826.5	0.301	826.5	0.333	826.5	0.267
							827	0.3	827	0.332	827	0.267
							827.5	0.3	827.5	0.332	827.5	0.267
							828	0.3	828	0.331	828	0.267
							828.5	0.3	828.5	0.331	828.5	0.267
							829	0.299	829	0.33	829	0.267
							829.5	0.299	829.5	0.33	829.5	0.267
							830	0.299	830	0.329	830	0.266
							830.5	0.299	830.5	0.329	830.5	0.266
							831	0.298	831	0.328	831	0.266
							831.5	0.298	831.5	0.328	831.5	0.266
							832	0.298	832	0.327	832	0.266
							832.5	0.298	832.5	0.327	832.5	0.266
							833	0.297	833	0.326	833	0.266
							833.5	0.297	833.5	0.326	833.5	0.265
							834	0.297	834	0.326	834	0.265
							834.5	0.297	834.5	0.325	834.5	0.265
							835	0.296	835	0.325	835	0.265
							835.5	0.296	835.5	0.324	835.5	0.265
							836	0.296	836	0.324	836	0.265
							836.5	0.295	836.5	0.323	836.5	0.265
							837	0.295	837	0.323	837	0.265
							837.5	0.295	837.5	0.322	837.5	0.265
							838	0.295	838	0.322	838	0.265
							838.5	0.295	838.5	0.321	838.5	0.264
							839	0.294	839	0.321	839	0.264
							839.5	0.294	839.5	0.32	839.5	0.264
							840	0.294	840	0.32	840	0.264
							840.5	0.294	840.5	0.319	840.5	0.264
							841	0.293	841	0.319	841	0.264
							841.5	0.293	841.5	0.318	841.5	0.264
							842	0.293	842	0.318	842	0.264
							842.5	0.292	842.5	0.317	842.5	0.264
							843	0.292	843	0.317	843	0.264
							843.5	0.292	843.5	0.316	843.5	0.263
							844	0.292	844	0.316	844	0.263
							844.5	0.291	844.5	0.315	844.5	0.263
							845	0.291	845	0.315	845	0.263
							845.5	0.291	845.5	0.314	845.5	0.263
							846	0.291	846	0.314	846	0.263
							846.5	0.29	846.5	0.313	846.5	0.263
							847	0.29	847	0.313	847	0.263
							847.5	0.29	847.5	0.312	847.5	0.263
							848	0.29	848	0.311	848	0.263
							848.5	0.29	848.5	0.311	848.5	0.263
							849	0.289	849	0.31	849	0.263
							849.5	0.289	849.5	0.31	849.5	0.263
							850	0.289	850	0.309	850	0.263
							850.5	0.289	850.5	0.309	850.5	0.263
							851	0.288	851	0.308	851	0.263
							851.5	0.288	851.5	0.308	851.5	0.263
							852	0.288	852	0.307	852	0.263
							852.5	0.288	852.5	0.307	852.5	0.263
							853	0.287	853	0.306	853	0.263
							853.5	0.287	853.5	0.306	853.5	0.263
							854	0.287	854	0.305	854	0.262
							854.5	0.287	854.5	0.305	854.5	0.262
							855	0.286	855	0.304	855	0.262
							855.5	0.286	855.5	0.304	855.5	0.262
							856	0.286	856	0.303	856	0.262
							856.5	0.286	856.5	0.303	856.5	0.262
							857	0.285	857	0.302	857	0.262
							857.5	0.285	857.5	0.302	857.5	0.262
							858	0.285	858	0.301	858	0.262
							858.5	0.285	858.5	0.3	858.5	0.262
							859	0.285	859	0.3	859	0.262
							859.5	0.284	859.5	0.299	859.5	0.262
							860	0.284	860	0.299	860	0.262
							860.5	0.284	860.5	0.298	860.5	0.262
							861	0.284	861	0.298	861	0.262
							861.5	0.283	861.5	0.297	861.5	0.262
							862	0.283	862	0.297	862	0.262
							862.5	0.283	862.5	0.296	862.5	0.262
							863	0.283	863	0.296	863	0.262
							863.5	0.282	863.5	0.295	863.5	0.262
							864	0.282	864	0.295	864	0.262
							864.5	0.282	864.5	0.294	864.5	0.262
							865	0.282	865	0.294	865	0.262
							865.5	0.282	865.5	0.293	865.5	0.262
							866	0.281	866	0.293	866	0.262
							866.5	0.281	866.5	0.292	866.5	0.262
							867	0.281	867	0.292	867	0.262
							867.5	0.281	867.5	0.291	867.5	0.262
							868	0.28	868	0.291	868	0.262
							868.5	0.28	868.5	0.29	868.5	0.262
							869	0.28	869	0.29	869	0.262
							869.5	0.28	869.5	0.289	869.5	0.262
							870	0.279	870	0.289	870	0.262
							870.5	0.279	870.5	0.288	870.5	0.262
							871	0.279	871	0.288	871	0.262
							871.5	0.278	871.5	0.287	871.5	0.262
							872	0.278	872	0.287	872	0.262
							872.5	0.278	872.5	0.286	872.5	0.262
							873	0.278	873	0.286	873	0.262
							873.5	0.278	873.5	0.286	873.5	0.262
							874	0.278	874	0.285	874	0.262
							874.5	0.278	874.5	0.285	874.5	0.262
							875	0.278	875	0.284	875	0.262
							875.5	0.277	875.5	0.284	875.5	0.262
							876	0.277	876	0.283	876	0.262
							876.5	0.277	876.5	0.283	876.5	0.261
							877	0.277	877	0.282	877	0.261
							877.5	0.276	877.5	0.281	877.5	0.261
							878	0.276	878	0.281	878	0.261
							878.5	0.276	878.5	0.281	878.5	0.261
							879	0.276	879	0.281	879	0.262
							879.5	0.276	879.5	0.28	879.5	0.261
							880	0.276	880	0.28	880	0.262
							880.5	0.275	880.5	0.28	880.5	0.261
							881	0.275	881	0.279	881	0.261
							881.5	0.275	881.5	0.279	881.5	0.261
							882	0.275	882	0.279	882	0.261
							882.5	0.275	882.5	0.278	882.5	0.261
							883	0.275	883	0.278	883	0.261
							883.5	0.274	883.5	0.277	883.5	0.261
							884	0.274	884	0.277	884	0.261
							884.5	0.274	884.5	0.277	884.5	0.261
							885	0.274	885	0.276	885	0.261
							885.5	0.274	885.5	0.276	885.5	0.261
							886	0.274	886	0.276	886	0.261
							886.5	0.274	886.5	0.275	886.5	0.261
							887	0.274	887	0.275	887	0.261
							887.5	0.274	887.5	0.275	887.5	0.261
							888	0.274	888	0.274	888	0.261
							888.5	0.274	888.5	0.274	888.5	0.261
							889	0.273	889	0.274	889	0.261
							889.5	0.273	889.5	0.273	889.5	0.261
							890	0.273	890	0.273	890	0.261
							890.5	0.273	890.5	0.273	890.5	0.261
							891	0.273	891	0.273	891	0.26
							891.5	0.273	891.5	0.273	891.5	0.26
							892	0.272	892	0.272	892	0.261
							892.5	0.272	892.5	0.272	892.5	0.261
							893	0.272	893	0.272	893	0.261
							893.5	0.272	893.5	0.27	893.5	0.262
							894	0.272	894	0.27	894	0.261
							894.5	0.273	894.5	0.27	894.5	0.261
							895	0.272	895	0.27	895	0.261
							895.5	0.272	895.5	0.27	895.5	0.261
							896	0.272	896	0.27	896	0.261
							896.5	0.272	896.5	0.27	896.5	0.261
							897	0.272	897	0.27	897	0.261
							897.5	0.271	897.5	0.27	897.5	0.261
							898	0.272	898	0.27	898	0.261
							898.5	0.272	898.5	0.27	898.5	0.261
							899	0.273	899	0.27	899	0.261
							899.5	0.273	899.5	0.269	899.5	0.261
							900	0.273	900	0.269	900	0.261
							900.5	0.273	900.5	0.269	900.5	0.261
							901	0.272	901	0.269	901	0.262
							901.5	0.272	901.5	0.269	901.5	0.262
							902	0.272	902	0.269	902	0.262
							902.5	0.272	902.5	0.269	902.5	0.262
							903	0.272	903	0.268	903	0.262
							903.5	0.273	903.5	0.268	903.5	0.262
							904	0.272	904	0.268	904	0.262
							904.5	0.273	904.5	0.268	904.5	0.261
							905	0.273	905	0.268	905	0.261
							905.5	0.272	905.5	0.268	905.5	0.262
							906	0.272	906	0.268	906	0.262
							906.5	0.272	906.5	0.269	906.5	0.262
							907	0.272	907	0.269	907	0.262
							907.5	0.273	907.5	0.269	907.5	0.262
							908	0.273	908	0.268	908	0.262
							908.5	0.273	908.5	0.269	908.5	0.262
							909	0.273	909	0.268	909	0.263
							909.5	0.274	909.5	0.268	909.5	0.263
							910	0.273	910	0.267	910	0.263
							910.5	0.274	910.5	0.267	910.5	0.264
							911	0.273	911	0.267	911	0.264
							911.5	0.273	911.5	0.267	911.5	0.264
							912	0.273	912	0.268	912	0.264
							912.5	0.273	912.5	0.269	912.5	0.264
							913	0.273	913	0.269	913	0.263
							913.5	0.274	913.5	0.269	913.5	0.263
							914	0.273	914	0.269	914	0.263
							914.5	0.273	914.5	0.269	914.5	0.264
							915	0.274	915	0.269	915	0.265
							915.5	0.274	915.5	0.269	915.5	0.265
							916	0.274	916	0.269	916	0.265
							916.5	0.274	916.5	0.268	916.5	0.265
							917	0.274	917	0.268	917	0.265
							917.5	0.274	917.5	0.268	917.5	0.265
							918	0.273	918	0.268	918	0.265
							918.5	0.274	918.5	0.269	918.5	0.265
							919	0.274	919	0.269	919	0.265
							919.5	0.274	919.5	0.27	919.5	0.266
							920	0.274	920	0.27	920	0.266
							920.5	0.275	920.5	0.27	920.5	0.265
							921	0.276	921	0.27	921	0.265
							921.5	0.277	921.5	0.27	921.5	0.265
							922	0.277	922	0.27	922	0.265
							922.5	0.278	922.5	0.271	922.5	0.266
							923	0.277	923	0.27	923	0.266
							923.5	0.277	923.5	0.27	923.5	0.266
							924	0.277	924	0.271	924	0.267
							924.5	0.278	924.5	0.271	924.5	0.267
							925	0.277	925	0.272	925	0.267
							925.5	0.277	925.5	0.272	925.5	0.267
							926	0.278	926	0.272	926	0.268
							926.5	0.278	926.5	0.272	926.5	0.268
							927	0.278	927	0.272	927	0.269
							927.5	0.279	927.5	0.273	927.5	0.269
							928	0.279	928	0.274	928	0.27
							928.5	0.278	928.5	0.274	928.5	0.27
							929	0.279	929	0.273	929	0.271
							929.5	0.28	929.5	0.274	929.5	0.271
							930	0.281	930	0.274	930	0.271
							930.5	0.282	930.5	0.274	930.5	0.27
							931	0.283	931	0.275	931	0.271
							931.5	0.283	931.5	0.276	931.5	0.27
							932	0.284	932	0.276	932	0.269
							932.5	0.283	932.5	0.277	932.5	0.27
							933	0.283	933	0.278	933	0.271
							933.5	0.283	933.5	0.278	933.5	0.271
							934	0.283	934	0.278	934	0.271
							934.5	0.283	934.5	0.276	934.5	0.272
							935	0.283	935	0.277	935	0.272
							935.5	0.285	935.5	0.279	935.5	0.271
							936	0.285	936	0.279	936	0.272
							936.5	0.286	936.5	0.279	936.5	0.271
							937	0.285	937	0.281	937	0.272
							937.5	0.287	937.5	0.28	937.5	0.273
							938	0.287	938	0.28	938	0.273
							938.5	0.287	938.5	0.282	938.5	0.274
							939	0.288	939	0.282	939	0.274
							939.5	0.288	939.5	0.282	939.5	0.275
							940	0.287	940	0.283	940	0.276
							940.5	0.287	940.5	0.282	940.5	0.276
							941	0.289	941	0.282	941	0.275
							941.5	0.289	941.5	0.282	941.5	0.276
							942	0.29	942	0.282	942	0.276
							942.5	0.29	942.5	0.283	942.5	0.276
							943	0.29	943	0.283	943	0.277
							943.5	0.291	943.5	0.284	943.5	0.277
							944	0.29	944	0.286	944	0.278
							944.5	0.29	944.5	0.286	944.5	0.278
							945	0.292	945	0.286	945	0.277
							945.5	0.292	945.5	0.286	945.5	0.278
							946	0.292	946	0.286	946	0.278
							946.5	0.293	946.5	0.285	946.5	0.277
							947	0.293	947	0.286	947	0.277
							947.5	0.293	947.5	0.287	947.5	0.277
							948	0.293	948	0.288	948	0.277
							948.5	0.293	948.5	0.289	948.5	0.278
							949	0.295	949	0.289	949	0.279
							949.5	0.296	949.5	0.29	949.5	0.279
							950	0.296	950	0.29	950	0.28
							950.5	0.296	950.5	0.291	950.5	0.281
							951	0.296	951	0.291	951	0.281
							951.5	0.295	951.5	0.292	951.5	0.281
							952	0.295	952	0.293	952	0.281
							952.5	0.296	952.5	0.293	952.5	0.281
							953	0.296	953	0.293	953	0.28
							953.5	0.298	953.5	0.293	953.5	0.28
							954	0.299	954	0.293	954	0.28
							954.5	0.299	954.5	0.292	954.5	0.281
							955	0.298	955	0.295	955	0.282
							955.5	0.299	955.5	0.296	955.5	0.283
							956	0.297	956	0.297	956	0.283
							956.5	0.298	956.5	0.298	956.5	0.282
							957	0.299	957	0.299	957	0.282
							957.5	0.3	957.5	0.299	957.5	0.282
							958	0.302	958	0.298	958	0.283
							958.5	0.303	958.5	0.298	958.5	0.283
							959	0.304	959	0.299	959	0.285
							959.5	0.303	959.5	0.3	959.5	0.285
							960	0.303	960	0.302	960	0.284
							960.5	0.303	960.5	0.303	960.5	0.284
							961	0.304	961	0.303	961	0.285
							961.5	0.304	961.5	0.304	961.5	0.284
							962	0.305	962	0.304	962	0.285
							962.5	0.306	962.5	0.304	962.5	0.286
							963	0.306	963	0.304	963	0.286
							963.5	0.305	963.5	0.306	963.5	0.286
							964	0.307	964	0.306	964	0.288
							964.5	0.307	964.5	0.305	964.5	0.287
							965	0.307	965	0.306	965	0.287
							965.5	0.308	965.5	0.306	965.5	0.287
							966	0.308	966	0.306	966	0.287
							966.5	0.307	966.5	0.306	966.5	0.286
							967	0.307	967	0.307	967	0.287
							967.5	0.308	967.5	0.305	967.5	0.288
							968	0.307	968	0.307	968	0.287
							968.5	0.308	968.5	0.308	968.5	0.289
							969	0.308	969	0.309	969	0.289
							969.5	0.309	969.5	0.308	969.5	0.288
							970	0.308	970	0.309	970	0.289
							970.5	0.308	970.5	0.31	970.5	0.289
							971	0.308	971	0.309	971	0.289
							971.5	0.308	971.5	0.31	971.5	0.289
							972	0.307	972	0.311	972	0.289
							972.5	0.309	972.5	0.313	972.5	0.289
							973	0.311	973	0.314	973	0.291
							973.5	0.312	973.5	0.316	973.5	0.291
							974	0.313	974	0.315	974	0.291
							974.5	0.312	974.5	0.314	974.5	0.291
							975	0.312	975	0.316	975	0.29
							975.5	0.312	975.5	0.316	975.5	0.29
							976	0.313	976	0.315	976	0.289
							976.5	0.312	976.5	0.317	976.5	0.289
							977	0.313	977	0.318	977	0.29
							977.5	0.314	977.5	0.316	977.5	0.291
							978	0.313	978	0.316	978	0.291
							978.5	0.313	978.5	0.318	978.5	0.292
							979	0.314	979	0.318	979	0.293
							979.5	0.315	979.5	0.318	979.5	0.292
							980	0.315	980	0.319	980	0.291
							980.5	0.316	980.5	0.319	980.5	0.291
							981	0.317	981	0.318	981	0.292
							981.5	0.318	981.5	0.318	981.5	0.291
							982	0.318	982	0.32	982	0.291
							982.5	0.317	982.5	0.32	982.5	0.293
							983	0.318	983	0.32	983	0.293
							983.5	0.318	983.5	0.32	983.5	0.293
							984	0.318	984	0.321	984	0.293
							984.5	0.318	984.5	0.32	984.5	0.294
							985	0.319	985	0.32	985	0.294
							985.5	0.318	985.5	0.32	985.5	0.294
							986	0.32	986	0.322	986	0.295
							986.5	0.319	986.5	0.323	986.5	0.295
							987	0.32	987	0.323	987	0.295
							987.5	0.32	987.5	0.323	987.5	0.295
							988	0.319	988	0.324	988	0.297
							988.5	0.319	988.5	0.324	988.5	0.298
							989	0.319	989	0.324	989	0.299
							989.5	0.32	989.5	0.324	989.5	0.298
							990	0.32	990	0.323	990	0.299
							990.5	0.32	990.5	0.325	990.5	0.298
							991	0.319	991	0.325	991	0.296
							991.5	0.319	991.5	0.326	991.5	0.295
							992	0.319	992	0.326	992	0.295
							992.5	0.32	992.5	0.327	992.5	0.294
							993	0.322	993	0.326	993	0.294
							993.5	0.323	993.5	0.325	993.5	0.295
							994	0.324	994	0.326	994	0.295
							994.5	0.324	994.5	0.328	994.5	0.296
							995	0.324	995	0.328	995	0.296
							995.5	0.323	995.5	0.327	995.5	0.297
							996	0.324	996	0.329	996	0.297
							996.5	0.324	996.5	0.327	996.5	0.298
							997	0.326	997	0.327	997	0.297
							997.5	0.325	997.5	0.328	997.5	0.297
							998	0.326	998	0.33	998	0.298
							998.5	0.327	998.5	0.33	998.5	0.297
							999	0.326	999	0.33	999	0.297
							999.5	0.324	999.5	0.33	999.5	0.297
							1000	0.325	1000	0.33	1000	0.298

## Sheet: S8
Suppl. Fig. 8a											Suppl. Fig. 8b																	Suppl. Fig. 8c
30 min		2 min		5 s		3 s		1 s			EtOH		Ag+		Ag2Te		Te		PVP/EtOH		Acetone		Acetone+EtOH		Supernate of Te/Ag2Te			Stage 1		Stage 2		Stage 3		Te		Ag2Te
Wavelength (nm)	Intensity	Wavelength (nm)	Intensity	Wavelength (nm)	Intensity	Wavelength (nm)	Intensity	Wavelength (nm)	Intensity		Wavelength (nm)	Intensity	Wavelength (nm)	Intensity	Wavelength (nm)	Intensity	Wavelength (nm)	Intensity	Wavelength (nm)	Intensity	Wavelength (nm)	Intensity	Wavelength (nm)	Intensity	Wavelength (nm)	Intensity		Wavelength (nm)	Intensity	Wavelength (nm)	Intensity	Wavelength (nm)	Intensity	Wavelength (nm)	Intensity	Wavelength (nm)	Intensity
200	0.367	200	0.633	200	0.833	200	0.904	200	1.412		200	1.472	200	1.869	200	1.484	200	200	200	2.211	200	2.407	200	2.281	200	0.191		420	2086.67	415	6570	415	5260	420	2700	420	450
201	0.363	201	0.625	201	0.825	201	0.898	201	1.401		201	1.34	201	2.033	201	1.471	201	200.5	201	2.287	201	2.472	201	2.331	201	0.189		421	2138	416	5240	416	4140	421	2530	421	500
202	0.357	202	0.612	202	0.812	202	0.891	202	1.383		202	1.156	202	2.256	202	1.449	202	201	202	2.385	202	2.54	202	2.382	202	0.186		422	2145.33	417	4770	417	3750	422	2420	422	430
203	0.35	203	0.598	203	0.798	203	0.883	203	1.363		203	1	203	2.446	203	1.42	203	201.5	203	2.504	203	2.601	203	2.425	203	0.183		423	2209.67	418	4860	418	3820	423	2250	423	460
204	0.343	204	0.584	204	0.784	204	0.874	204	1.343		204	0.871	204	2.611	204	1.391	204	202	204	2.615	204	2.616	204	2.429	204	0.179		424	2250	419	5020	419	4070	424	2580	424	450
205	0.336	205	0.571	205	0.771	205	0.867	205	1.324		205	0.764	205	2.753	205	1.362	205	202.5	205	2.718	205	2.588	205	2.396	205	0.175		425	2332.33	420	4550	420	3920	425	2380	425	420
206	0.329	206	0.558	206	0.758	206	0.859	206	1.305		206	0.677	206	2.87	206	1.334	206	203	206	2.814	206	2.527	206	2.334	206	0.171		426	2374.33	421	4950	421	3880	426	2170	426	510
207	0.322	207	0.545	207	0.745	207	0.852	207	1.286		207	0.603	207	2.97	207	1.305	207	203.5	207	2.902	207	2.446	207	2.25	207	0.166		427	2391	422	5060	422	3960	427	2230	427	540
208	0.315	208	0.533	208	0.733	208	0.844	208	1.268		208	0.541	208	3.059	208	1.274	208	204	208	2.982	208	2.359	208	2.156	208	0.162		428	2385.67	423	4780	423	4010	428	1940	428	390
209	0.308	209	0.521	209	0.721	209	0.837	209	1.251		209	0.489	209	3.137	209	1.243	209	204.5	209	3.056	209	2.276	209	2.056	209	0.158		429	2400.67	424	4840	424	3670	429	1810	429	330
210	0.302	210	0.51	210	0.71	210	0.831	210	1.234		210	0.447	210	3.202	210	1.214	210	205	210	3.123	210	2.203	210	1.959	210	0.154		430	2357.67	425	5370	425	3890	430	1940	430	470
211	0.296	211	0.499	211	0.699	211	0.825	211	1.22		211	0.411	211	3.261	211	1.187	211	205.5	211	3.187	211	2.14	211	1.865	211	0.15		431	2436	426	4820	426	3940	431	1560	431	450
212	0.29	212	0.49	212	0.69	212	0.82	212	1.206		212	0.382	212	3.315	212	1.161	212	206	212	3.246	212	2.086	212	1.777	212	0.146		432	2337.33	427	4470	427	3820	432	1450	432	380
213	0.285	213	0.482	213	0.682	213	0.815	213	1.194		213	0.357	213	3.364	213	1.136	213	206.5	213	3.302	213	2.042	213	1.692	213	0.142		433	2318	428	4760	428	3590	433	1340	433	260
214	0.281	214	0.474	214	0.674	214	0.81	214	1.183		214	0.334	214	3.401	214	1.112	214	207	214	3.353	214	2.008	214	1.614	214	0.138		434	2217	429	4530	429	3510	434	1520	434	530
215	0.277	215	0.467	215	0.667	215	0.807	215	1.175		215	0.313	215	3.438	215	1.091	215	207.5	215	3.4	215	1.984	215	1.541	215	0.134		435	2123.33	430	3830	430	2830	435	1480	435	350
216	0.273	216	0.461	216	0.661	216	0.803	216	1.167		216	0.294	216	3.466	216	1.071	216	208	216	3.443	216	1.97	216	1.474	216	0.13		436	2088	431	3590	431	3020	436	1600	436	340
217	0.27	217	0.456	217	0.656	217	0.801	217	1.161		217	0.277	217	3.501	217	1.054	217	208.5	217	3.482	217	1.966	217	1.413	217	0.127		437	2048.67	432	3770	432	2820	437	1680	437	440
218	0.268	218	0.453	218	0.653	218	0.799	218	1.157		218	0.261	218	3.524	218	1.038	218	209	218	3.52	218	1.972	218	1.358	218	0.124		438	1967.33	433	3460	433	2380	438	1310	438	480
219	0.266	219	0.45	219	0.65	219	0.798	219	1.154		219	0.245	219	3.558	219	1.024	219	209.5	219	3.557	219	1.987	219	1.309	219	0.121		439	1887.67	434	3670	434	2560	439	1090	439	430
220	0.265	220	0.448	220	0.648	220	0.798	220	1.152		220	0.231	220	3.578	220	1.013	220	210	220	3.59	220	2.011	220	1.266	220	0.118		440	1844.33	435	3220	435	2750	440	1460	440	380
221	0.264	221	0.447	221	0.647	221	0.798	221	1.152		221	0.218	221	3.609	221	1.004	221	210.5	221	3.621	221	2.044	221	1.228	221	0.115		441	1820	436	3070	436	2160	441	1330	441	490
222	0.264	222	0.447	222	0.647	222	0.798	222	1.154		222	0.205	222	3.633	222	0.997	222	211	222	3.652	222	2.085	222	1.197	222	0.113		442	1777.33	437	3230	437	2250	442	1600	442	310
223	0.264	223	0.448	223	0.648	223	0.799	223	1.156		223	0.193	223	3.659	223	0.991	223	211.5	223	3.68	223	2.133	223	1.171	223	0.11		443	1748.67	438	3340	438	2510	443	1390	443	480
224	0.265	224	0.449	224	0.649	224	0.801	224	1.16		224	0.181	224	3.672	224	0.988	224	212	224	3.706	224	2.189	224	1.151	224	0.108		444	1723.67	439	3190	439	2470	444	1750	444	360
225	0.266	225	0.45	225	0.65	225	0.802	225	1.164		225	0.17	225	3.677	225	0.986	225	212.5	225	3.73	225	2.253	225	1.135	225	0.106		445	1730	440	2890	440	2210	445	1690	445	470
226	0.268	226	0.453	226	0.653	226	0.805	226	1.169		226	0.159	226	3.693	226	0.986	226	213	226	3.752	226	2.327	226	1.124	226	0.104		446	1751.33	441	2870	441	2310	446	1760	446	530
227	0.27	227	0.456	227	0.656	227	0.808	227	1.176		227	0.149	227	3.714	227	0.987	227	213.5	227	3.771	227	2.408	227	1.118	227	0.103		447	1783.67	442	2930	442	2320	447	2400	447	590
228	0.272	228	0.459	228	0.659	228	0.811	228	1.183		228	0.14	228	3.733	228	0.99	228	214	228	3.792	228	2.498	228	1.117	228	0.101		448	1827	443	3330	443	2240	448	3310	448	460
229	0.274	229	0.463	229	0.663	229	0.814	229	1.191		229	0.131	229	3.739	229	0.995	229	214.5	229	3.812	229	2.596	229	1.12	229	0.099		449	1910.67	444	3330	444	2680	449	4020	449	560
230	0.277	230	0.468	230	0.668	230	0.817	230	1.2		230	0.122	230	3.747	230	1.001	230	215	230	3.83	230	2.702	230	1.129	230	0.098		450	2007.33	445	4120	445	3050	450	4370	450	850
231	0.281	231	0.473	231	0.673	231	0.822	231	1.21		231	0.113	231	3.742	231	1.009	231	215.5	231	3.847	231	2.816	231	1.142	231	0.097		451	2031	446	4670	446	3780	451	5240	451	820
232	0.284	232	0.479	232	0.679	232	0.826	232	1.221		232	0.105	232	3.751	232	1.019	232	216	232	3.866	232	2.937	232	1.16	232	0.096		452	2118.33	447	5400	447	4190	452	5320	452	990
233	0.288	233	0.484	233	0.684	233	0.831	233	1.232		233	0.098	233	3.739	233	1.031	233	216.5	233	3.878	233	3.065	233	1.183	233	0.094		453	2212.67	448	6340	448	5140	453	5100	453	940
234	0.293	234	0.491	234	0.691	234	0.837	234	1.244		234	0.091	234	3.741	234	1.044	234	217	234	3.893	234	3.197	234	1.211	234	0.093		454	2173	449	7350	449	6560	454	5470	454	1090
235	0.298	235	0.497	235	0.697	235	0.842	235	1.257		235	0.084	235	3.735	235	1.06	235	217.5	235	3.909	235	3.331	235	1.243	235	0.092		455	2169.33	450	8090	450	7110	455	5230	455	990
236	0.303	236	0.505	236	0.705	236	0.848	236	1.271		236	0.078	236	3.739	236	1.077	236	218	236	3.925	236	3.467	236	1.28	236	0.091		456	2250.33	451	10010	451	8090	456	4520	456	800
237	0.309	237	0.512	237	0.712	237	0.855	237	1.285		237	0.073	237	3.736	237	1.096	237	218.5	237	3.942	237	3.599	237	1.322	237	0.09		457	2313.67	452	10330	452	8810	457	4010	457	830
238	0.315	238	0.521	238	0.721	238	0.862	238	1.3		238	0.067	238	3.737	238	1.118	238	219	238	3.962	238	3.729	238	1.369	238	0.089		458	2341.33	453	10070	453	8650	458	3670	458	700
239	0.321	239	0.529	239	0.729	239	0.869	239	1.316		239	0.062	239	3.727	239	1.141	239	219.5	239	3.974	239	3.855	239	1.421	239	0.088		459	2399	454	10290	454	9180	459	3560	459	660
240	0.327	240	0.538	240	0.738	240	0.876	240	1.333		240	0.057	240	3.732	240	1.166	240	220	240	3.988	240	3.97	240	1.477	240	0.087		460	2539	455	9680	455	8470	460	2910	460	560
241	0.334	241	0.547	241	0.747	241	0.884	241	1.35		241	0.053	241	3.72	241	1.193	241	220.5	241	4.001	241	4.07	241	1.537	241	0.086		461	2752.33	456	9260	456	7770	461	2250	461	600
242	0.342	242	0.557	242	0.757	242	0.892	242	1.368		242	0.049	242	3.723	242	1.221	242	221	242	4.009	242	4.156	242	1.602	242	0.085		462	3019.67	457	8930	457	6820	462	2120	462	620
243	0.349	243	0.567	243	0.767	243	0.901	243	1.387		243	0.045	243	3.699	243	1.25	243	221.5	243	4.021	243	4.226	243	1.671	243	0.085		463	3491	458	7370	458	5900	463	1970	463	610
244	0.357	244	0.577	244	0.777	244	0.909	244	1.406		244	0.041	244	3.693	244	1.282	244	222	244	4.035	244	4.276	244	1.745	244	0.084		464	4035.67	459	6760	459	5370	464	1720	464	470
245	0.366	245	0.588	245	0.788	245	0.918	245	1.426		245	0.038	245	3.665	245	1.315	245	222.5	245	4.045	245	4.316	245	1.825	245	0.083		465	4666.67	460	6010	460	4590	465	1530	465	350
246	0.374	246	0.599	246	0.799	246	0.928	246	1.446		246	0.035	246	3.649	246	1.35	246	223	246	4.061	246	4.351	246	1.911	246	0.082		466	5483	461	5810	461	4380	466	1650	466	460
247	0.382	247	0.61	247	0.81	247	0.937	247	1.467		247	0.032	247	3.596	247	1.386	247	223.5	247	4.075	247	4.382	247	2.002	247	0.081		467	6528.33	462	5500	462	4060	467	1710	467	340
248	0.391	248	0.621	248	0.821	248	0.946	248	1.488		248	0.03	248	3.485	248	1.421	248	224	248	4.078	248	4.4	248	2.097	248	0.081		468	7698.33	463	5360	463	3880	468	1410	468	470
249	0.4	249	0.633	249	0.833	249	0.956	249	1.509		249	0.027	249	3.249	249	1.458	249	224.5	249	4.088	249	4.414	249	2.197	249	0.08		469	9124.33	464	5440	464	3870	469	1420	469	500
250	0.409	250	0.644	250	0.844	250	0.966	250	1.53		250	0.025	250	2.897	250	1.495	250	225	250	4.097	250	4.435	250	2.302	250	0.079		470	10610.7	465	5390	465	3550	470	1270	470	390
251	0.418	251	0.656	251	0.856	251	0.975	251	1.552		251	0.023	251	2.484	251	1.533	251	225.5	251	4.101	251	4.447	251	2.414	251	0.079		471	12157.3	466	5850	466	3740	471	1200	471	350
252	0.427	252	0.668	252	0.868	252	0.985	252	1.574		252	0.021	252	2.09	252	1.571	252	226	252	4.107	252	4.457	252	2.532	252	0.078		472	14022	467	6660	467	3730	472	1050	472	330
253	0.436	253	0.679	253	0.879	253	0.995	253	1.595		253	0.02	253	1.74	253	1.609	253	226.5	253	4.112	253	4.477	253	2.656	253	0.078		473	15824.7	468	7060	468	3580	473	1150	473	380
254	0.445	254	0.691	254	0.891	254	1.005	254	1.616		254	0.018	254	1.434	254	1.647	254	227	254	4.114	254	4.494	254	2.785	254	0.077		474	17644	469	6670	469	3920	474	960	474	260
255	0.453	255	0.702	255	0.902	255	1.015	255	1.638		255	0.017	255	1.167	255	1.685	255	227.5	255	4.12	255	4.504	255	2.918	255	0.077		475	19128	470	8610	470	4400	475	1290	475	290
256	0.462	256	0.714	256	0.914	256	1.024	256	1.659		256	0.015	256	0.939	256	1.723	256	228	256	4.128	256	4.519	256	3.057	256	0.076		476	20747.3	471	9140	471	4650	476	1140	476	380
257	0.471	257	0.726	257	0.926	257	1.034	257	1.68		257	0.014	257	0.751	257	1.759	257	228.5	257	4.133	257	4.527	257	3.199	257	0.076		477	22064.3	472	10760	472	4780	477	1180	477	320
258	0.479	258	0.737	258	0.937	258	1.043	258	1.701		258	0.013	258	0.598	258	1.793	258	229	258	4.142	258	4.528	258	3.344	258	0.076		478	23060.3	473	11490	473	5270	478	1220	478	360
259	0.487	259	0.747	259	0.947	259	1.051	259	1.72		259	0.012	259	0.473	259	1.825	259	229.5	259	4.151	259	4.534	259	3.492	259	0.076		479	23919	474	12730	474	5850	479	1020	479	340
260	0.495	260	0.757	260	0.957	260	1.059	260	1.738		260	0.011	260	0.371	260	1.855	260	230	260	4.159	260	4.544	260	3.637	260	0.076		480	24563.7	475	13680	475	6450	480	1210	480	410
261	0.502	261	0.766	261	0.966	261	1.067	261	1.755		261	0.01	261	0.288	261	1.883	261	230.5	261	4.165	261	4.547	261	3.777	261	0.076		481	24808.7	476	14820	476	6520	481	1460	481	350
262	0.509	262	0.775	262	0.975	262	1.074	262	1.771		262	0.009	262	0.221	262	1.91	262	231	262	4.174	262	4.562	262	3.914	262	0.076		482	24949.7	477	16500	477	6730	482	1470	482	200
263	0.515	263	0.784	263	0.984	263	1.081	263	1.786		263	0.009	263	0.168	263	1.935	263	231.5	263	4.182	263	4.58	263	4.047	263	0.076		483	24656.7	478	16800	478	6990	483	1080	483	300
264	0.52	264	0.791	264	0.991	264	1.087	264	1.8		264	0.008	264	0.128	264	1.958	264	232	264	4.182	264	4.592	264	4.156	264	0.076		484	24473	479	17730	479	6930	484	1310	484	280
265	0.525	265	0.797	265	0.997	265	1.093	265	1.812		265	0.007	265	0.099	265	1.978	265	232.5	265	4.184	265	4.595	265	4.254	265	0.077		485	23889.3	480	16800	480	7660	485	1040	485	270
266	0.53	266	0.803	266	1.003	266	1.097	266	1.822		266	0.007	266	0.078	266	1.995	266	233	266	4.181	266	4.609	266	4.342	266	0.077		486	23063.3	481	18200	481	7550	486	1240	486	390
267	0.534	267	0.808	267	1.008	267	1.101	267	1.831		267	0.007	267	0.064	267	2.01	267	233.5	267	4.182	267	4.624	267	4.411	267	0.077		487	22403	482	18200	482	7920	487	930	487	360
268	0.537	268	0.812	268	1.012	268	1.104	268	1.837		268	0.006	268	0.055	268	2.022	268	234	268	4.181	268	4.631	268	4.454	268	0.078		488	21537.7	483	16810	483	7640	488	1050	488	300
269	0.539	269	0.815	269	1.015	269	1.107	269	1.842		269	0.006	269	0.051	269	2.031	269	234.5	269	4.185	269	4.641	269	4.504	269	0.078		489	20610	484	17070	484	7950	489	1050	489	370
270	0.541	270	0.817	270	1.017	270	1.108	270	1.846		270	0.006	270	0.05	270	2.037	270	235	270	4.187	270	4.663	270	4.525	270	0.079		490	19627	485	16700	485	7100	490	1000	490	410
271	0.542	271	0.818	271	1.018	271	1.109	271	1.847		271	0.005	271	0.052	271	2.039	271	235.5	271	4.184	271	4.662	271	4.533	271	0.08		491	18667.7	486	16600	486	6740	491	840	491	220
272	0.542	272	0.818	272	1.018	272	1.109	272	1.847		272	0.005	272	0.056	272	2.039	272	236	272	4.178	272	4.663	272	4.548	272	0.08		492	17809.7	487	15700	487	6620	492	970	492	270
273	0.542	273	0.817	273	1.017	273	1.109	273	1.844		273	0.005	273	0.062	273	2.036	273	236.5	273	4.17	273	4.664	273	4.578	273	0.081		493	16851.3	488	15390	488	6290	493	800	493	320
274	0.541	274	0.815	274	1.015	274	1.107	274	1.84		274	0.005	274	0.069	274	2.03	274	237	274	4.152	274	4.67	274	4.579	274	0.082		494	16107.7	489	14340	489	6080	494	1040	494	320
275	0.539	275	0.813	275	1.013	275	1.105	275	1.835		275	0.005	275	0.077	275	2.02	275	237.5	275	4.12	275	4.676	275	4.595	275	0.084		495	15309.7	490	13850	490	6290	495	1050	495	440
276	0.536	276	0.809	276	1.009	276	1.102	276	1.827		276	0.005	276	0.087	276	2.008	276	238	276	4.076	276	4.679	276	4.618	276	0.085		496	14703.7	491	13700	491	6070	496	860	496	400
277	0.533	277	0.804	277	1.004	277	1.098	277	1.818		277	0.005	277	0.097	277	1.993	277	238.5	277	4.016	277	4.67	277	4.613	277	0.086		497	14058	492	12440	492	5390	497	920	497	290
278	0.529	278	0.798	278	0.998	278	1.093	278	1.807		278	0.005	278	0.108	278	1.975	278	239	278	3.935	278	4.688	278	4.606	278	0.087		498	13643	493	12560	493	5590	498	770	498	400
279	0.524	279	0.791	279	0.991	279	1.088	279	1.795		279	0.004	279	0.119	279	1.954	279	239.5	279	3.84	279	4.689	279	4.614	279	0.089		499	13140.3	494	11760	494	4750	499	770	499	330
280	0.519	280	0.784	280	0.984	280	1.082	280	1.78		280	0.004	280	0.132	280	1.931	280	240	280	3.734	280	4.692	280	4.619	280	0.09		500	12894	495	11330	495	4940	500	930	500	240
281	0.513	281	0.775	281	0.975	281	1.075	281	1.764		281	0.004	281	0.144	281	1.905	281	240.5	281	3.619	281	4.704	281	4.616	281	0.092		501	12781	496	10680	496	4640	501	810	501	290
282	0.506	282	0.766	282	0.966	282	1.068	282	1.746		282	0.004	282	0.157	282	1.877	282	241	282	3.496	282	4.713	282	4.623	282	0.093		502	12743.3	497	10550	497	4350	502	830	502	230
283	0.499	283	0.755	283	0.955	283	1.059	283	1.726		283	0.004	283	0.171	283	1.845	283	241.5	283	3.375	283	4.706	283	4.619	283	0.095		503	12724	498	10250	498	4190	503	810	503	400
284	0.491	284	0.744	284	0.944	284	1.05	284	1.705		284	0.004	284	0.185	284	1.812	284	242	284	3.255	284	4.719	284	4.624	284	0.097		504	12741	499	9110	499	4150	504	820	504	220
285	0.482	285	0.732	285	0.932	285	1.041	285	1.682		285	0.004	285	0.2	285	1.776	285	242.5	285	3.138	285	4.706	285	4.625	285	0.099		505	12766	500	9240	500	4230	505	650	505	390
286	0.473	286	0.719	286	0.919	286	1.031	286	1.658		286	0.004	286	0.215	286	1.739	286	243	286	3.026	286	4.699	286	4.632	286	0.1		506	13040.7	501	9480	501	4290	506	920	506	360
287	0.464	287	0.706	287	0.906	287	1.02	287	1.633		287	0.004	287	0.231	287	1.7	287	243.5	287	2.92	287	4.71	287	4.642	287	0.102		507	13150.3	502	9300	502	4070	507	670	507	210
288	0.454	288	0.692	288	0.892	288	1.009	288	1.607		288	0.004	288	0.246	288	1.659	288	244	288	2.819	288	4.727	288	4.656	288	0.105		508	13358	503	9360	503	4090	508	610	508	340
289	0.444	289	0.677	289	0.877	289	0.997	289	1.58		289	0.003	289	0.262	289	1.617	289	244.5	289	2.722	289	4.722	289	4.649	289	0.107		509	13628	504	9180	504	3960	509	740	509	260
290	0.433	290	0.662	290	0.862	290	0.985	290	1.552		290	0.003	290	0.277	290	1.574	290	245	290	2.631	290	4.729	290	4.657	290	0.109		510	13726.7	505	9140	505	4140	510	780	510	260
291	0.422	291	0.646	291	0.846	291	0.973	291	1.523		291	0.003	291	0.293	291	1.529	291	245.5	291	2.544	291	4.739	291	4.649	291	0.111		511	13854	506	8840	506	3980	511	730	511	280
292	0.411	292	0.63	292	0.83	292	0.961	292	1.494		292	0.003	292	0.309	292	1.484	292	246	292	2.463	292	4.745	292	4.651	292	0.114		512	13984	507	8820	507	4230	512	750	512	350
293	0.399	293	0.614	293	0.814	293	0.948	293	1.465		293	0.003	293	0.324	293	1.439	293	246.5	293	2.386	293	4.743	293	4.659	293	0.116		513	14095.7	508	9100	508	4270	513	630	513	320
294	0.388	294	0.598	294	0.798	294	0.935	294	1.435		294	0.003	294	0.339	294	1.394	294	247	294	2.314	294	4.744	294	4.655	294	0.118		514	13990.3	509	9570	509	4380	514	640	514	330
295	0.376	295	0.582	295	0.782	295	0.922	295	1.405		295	0.003	295	0.353	295	1.35	295	247.5	295	2.245	295	4.755	295	4.67	295	0.121		515	13849.7	510	9460	510	4170	515	680	515	290
296	0.365	296	0.566	296	0.766	296	0.91	296	1.376		296	0.003	296	0.367	296	1.306	296	248	296	2.179	296	4.771	296	4.674	296	0.123		516	13688.7	511	10550	511	4260	516	620	516	320
297	0.354	297	0.55	297	0.75	297	0.898	297	1.347		297	0.003	297	0.38	297	1.262	297	248.5	297	2.116	297	4.752	297	4.669	297	0.126		517	13599	512	10470	512	4310	517	650	517	230
298	0.343	298	0.535	298	0.735	298	0.886	298	1.319		298	0.003	298	0.393	298	1.22	298	249	298	2.056	298	4.74	298	4.667	298	0.129		518	13245.3	513	10450	513	4220	518	640	518	300
299	0.332	299	0.519	299	0.719	299	0.874	299	1.292		299	0.003	299	0.404	299	1.18	299	249.5	299	1.998	299	4.76	299	4.684	299	0.131		519	13065.3	514	9980	514	4250	519	650	519	280
300	0.322	300	0.504	300	0.704	300	0.862	300	1.265		300	0.003	300	0.414	300	1.14	300	250	300	1.943	300	4.767	300	4.679	300	0.134		520	12571.7	515	9640	515	3990	520	610	520	300
301	0.312	301	0.49	301	0.69	301	0.851	301	1.238		301	0.003	301	0.423	301	1.101	301	250.5	301	1.889	301	4.749	301	4.695	301	0.136		521	12161.7	516	9090	516	4180	521	500	521	240
302	0.302	302	0.475	302	0.675	302	0.839	302	1.211		302	0.003	302	0.431	302	1.063	302	251	302	1.837	302	4.76	302	4.704	302	0.139		522	11873	517	10340	517	3810	522	630	522	230
303	0.292	303	0.46	303	0.66	303	0.828	303	1.186		303	0.003	303	0.438	303	1.026	303	251.5	303	1.787	303	4.756	303	4.689	303	0.142		523	11275	518	9530	518	4420	523	710	523	290
304	0.282	304	0.447	304	0.647	304	0.818	304	1.161		304	0.003	304	0.444	304	0.992	304	252	304	1.739	304	4.753	304	4.691	304	0.144		524	10857.3	519	9010	519	4130	524	590	524	290
305	0.273	305	0.434	305	0.634	305	0.808	305	1.137		305	0.002	305	0.449	305	0.961	305	252.5	305	1.692	305	4.746	305	4.682	305	0.147		525	10350	520	8580	520	3750	525	610	525	210
306	0.264	306	0.421	306	0.621	306	0.798	306	1.114		306	0.001	306	0.453	306	0.933	306	253	306	1.647	306	4.761	306	4.676	306	0.149		526	9855.33	521	8580	521	3800	526	410	526	290
307	0.256	307	0.41	307	0.61	307	0.789	307	1.093		307	0	307	0.455	307	0.906	307	253.5	307	1.603	307	4.757	307	4.669	307	0.152		527	9430	522	7850	522	3370	527	770	527	260
308	0.248	308	0.398	308	0.598	308	0.781	308	1.073		308	-0.001	308	0.454	308	0.879	308	254	308	1.559	308	4.78	308	4.686	308	0.155		528	8940	523	8240	523	3380	528	610	528	390
309	0.241	309	0.387	309	0.587	309	0.773	309	1.054		309	0	309	0.45	309	0.854	309	254.5	309	1.516	309	4.781	309	4.669	309	0.157		529	8411.33	524	7700	524	3180	529	610	529	290
310	0.234	310	0.377	310	0.577	310	0.765	310	1.035		310	-0.001	310	0.445	310	0.831	310	255	310	1.473	310	4.778	310	4.698	310	0.16		530	7951.67	525	7330	525	3270	530	490	530	270
311	0.228	311	0.367	311	0.567	311	0.758	311	1.018		311	-0.001	311	0.439	311	0.81	311	255.5	311	1.431	311	4.775	311	4.687	311	0.163		531	7566	526	7080	526	3060	531	650	531	300
312	0.221	312	0.358	312	0.558	312	0.751	312	1.002		312	-0.001	312	0.43	312	0.79	312	256	312	1.39	312	4.786	312	4.701	312	0.165		532	7111.67	527	7130	527	2790	532	420	532	210
313	0.216	313	0.349	313	0.549	313	0.745	313	0.987		313	-0.001	313	0.42	313	0.772	313	256.5	313	1.35	313	4.78	313	4.693	313	0.168		533	6830.33	528	6270	528	2760	533	460	533	360
314	0.21	314	0.34	314	0.54	314	0.739	314	0.972		314	0	314	0.408	314	0.756	314	257	314	1.311	314	4.757	314	4.702	314	0.17		534	6357	529	5760	529	2670	534	410	534	160
315	0.205	315	0.333	315	0.533	315	0.733	315	0.959		315	0	315	0.395	315	0.741	315	257.5	315	1.273	315	4.762	315	4.674	315	0.173		535	6045.33	530	5990	530	2870	535	480	535	270
316	0.201	316	0.326	316	0.526	316	0.728	316	0.946		316	0	316	0.38	316	0.728	316	258	316	1.237	316	4.755	316	4.676	316	0.175		536	5817	531	5280	531	2390	536	460	536	220
317	0.196	317	0.319	317	0.519	317	0.724	317	0.934		317	0	317	0.365	317	0.716	317	258.5	317	1.202	317	4.755	317	4.667	317	0.178		537	5573.33	532	5100	532	2110	537	500	537	270
318	0.193	318	0.313	318	0.513	318	0.719	318	0.924		318	0	318	0.348	318	0.705	318	259	318	1.169	318	4.747	318	4.663	318	0.18		538	5249	533	4860	533	2160	538	480	538	250
319	0.189	319	0.307	319	0.507	319	0.715	319	0.914		319	0	319	0.33	319	0.696	319	259.5	319	1.136	319	4.765	319	4.664	319	0.182		539	5077	534	4650	534	2340	539	490	539	350
320	0.186	320	0.301	320	0.501	320	0.712	320	0.904		320	-0.001	320	0.312	320	0.688	320	260	320	1.104	320	4.765	320	4.661	320	0.184		540	4825	535	4490	535	2270	540	380	540	280
321	0.182	321	0.296	321	0.496	321	0.708	321	0.895		321	-0.001	321	0.293	321	0.681	321	260.5	321	1.073	321	4.759	321	4.661	321	0.186		541	4645.33	536	4540	536	1870	541	450	541	250
322	0.179	322	0.291	322	0.491	322	0.705	322	0.887		322	-0.001	322	0.274	322	0.675	322	261	322	1.044	322	4.748	322	4.665	322	0.188		542	4512.67	537	4690	537	1990	542	450	542	230
323	0.177	323	0.287	323	0.487	323	0.702	323	0.88		323	-0.001	323	0.254	323	0.67	323	261.5	323	1.015	323	4.738	323	4.659	323	0.19		543	4431.67	538	4280	538	1960	543	420	543	180
324	0.174	324	0.283	324	0.483	324	0.699	324	0.873		324	-0.001	324	0.234	324	0.666	324	262	324	0.988	324	4.728	324	4.649	324	0.192		544	4252	539	3760	539	1750	544	400	544	210
325	0.172	325	0.279	325	0.479	325	0.697	325	0.866		325	-0.001	325	0.215	325	0.662	325	262.5	325	0.961	325	4.721	325	4.65	325	0.194		545	4187.67	540	3510	540	1590	545	480	545	220
326	0.17	326	0.275	326	0.475	326	0.695	326	0.86		326	-0.001	326	0.196	326	0.659	326	263	326	0.935	326	4.733	326	4.647	326	0.196		546	4092.33	541	3620	541	1590	546	490	546	220
327	0.168	327	0.271	327	0.471	327	0.692	327	0.854		327	-0.001	327	0.177	327	0.656	327	263.5	327	0.911	327	4.73	327	4.634	327	0.198		547	3978	542	3350	542	1360	547	400	547	230
328	0.166	328	0.268	328	0.468	328	0.69	328	0.849		328	-0.001	328	0.159	328	0.654	328	264	328	0.887	328	4.739	328	4.631	328	0.199		548	3962	543	4030	543	1680	548	370	548	280
329	0.164	329	0.265	329	0.465	329	0.688	329	0.843		329	-0.001	329	0.141	329	0.652	329	264.5	329	0.864	329	4.748	329	4.639	329	0.201		549	3849	544	3600	544	1830	549	470	549	250
330	0.162	330	0.262	330	0.462	330	0.686	330	0.838		330	-0.001	330	0.124	330	0.65	330	265	330	0.843	330	4.731	330	4.64	330	0.202		550	3736.33	545	3540	545	1520	550	440	550	220
331	0.16	331	0.259	331	0.459	331	0.684	331	0.833		331	-0.001	331	0.108	331	0.649	331	265.5	331	0.822	331	4.718	331	4.631	331	0.203		551	3703.33	546	3030	546	1410	551	310	551	210
332	0.159	332	0.256	332	0.456	332	0.683	332	0.829		332	-0.001	332	0.093	332	0.648	332	266	332	0.803	332	4.712	332	4.629	332	0.204		552	3623	547	3070	547	1600	552	410	552	300
333	0.157	333	0.253	333	0.453	333	0.681	333	0.824		333	-0.001	333	0.079	333	0.647	333	266.5	333	0.784	333	4.719	333	4.641	333	0.205		553	3519.67	548	2830	548	1360	553	260	553	210
334	0.156	334	0.25	334	0.45	334	0.68	334	0.82		334	-0.001	334	0.066	334	0.646	334	267	334	0.767	334	4.709	334	4.637	334	0.206		554	3476.67	549	2820	549	1450	554	500	554	240
335	0.154	335	0.247	335	0.447	335	0.678	335	0.816		335	-0.001	335	0.054	335	0.645	335	267.5	335	0.75	335	4.72	335	4.633	335	0.207		555	3455	550	2860	550	1260	555	350	555	290
336	0.153	336	0.245	336	0.445	336	0.677	336	0.812		336	-0.001	336	0.044	336	0.645	336	268	336	0.734	336	4.708	336	4.632	336	0.208		556	3266	551	3020	551	1620	556	350	556	200
337	0.152	337	0.242	337	0.442	337	0.675	337	0.808		337	-0.001	337	0.034	337	0.644	337	268.5	337	0.719	337	4.712	337	4.634	337	0.209		557	3221.67	552	2760	552	1280	557	360	557	270
338	0.15	338	0.24	338	0.44	338	0.674	338	0.805		338	-0.001	338	0.025	338	0.643	338	269	338	0.705	338	4.709	338	4.624	338	0.209		558	3133.67	553	2990	553	1210	558	430	558	230
339	0.149	339	0.237	339	0.437	339	0.673	339	0.801		339	-0.001	339	0.017	339	0.643	339	269.5	339	0.692	339	4.701	339	4.618	339	0.21		559	3026.33	554	2630	554	1260	559	350	559	270
340	0.147	340	0.235	340	0.435	340	0.671	340	0.798		340	-0.001	340	0.011	340	0.642	340	270	340	0.679	340	4.698	340	4.61	340	0.21		560	2934.67	555	2460	555	1180	560	330	560	310
341	0.146	341	0.233	341	0.433	341	0.67	341	0.795		341	-0.001	341	0.005	341	0.642	341	270.5	341	0.667	341	4.703	341	4.609	341	0.21		561	2842.33	556	2630	556	1280	561	250	561	280
342	0.145	342	0.231	342	0.431	342	0.669	342	0.792		342	-0.001	342	0	342	0.641	342	271	342	0.655	342	4.702	342	4.606	342	0.21		562	2761.67	557	2610	557	1310	562	420	562	220
343	0.144	343	0.229	343	0.429	343	0.668	343	0.789		343	-0.001	343	-0.005	343	0.64	343	271.5	343	0.644	343	4.69	343	4.6	343	0.21		563	2622	558	2490	558	1220	563	260	563	330
344	0.143	344	0.227	344	0.427	344	0.667	344	0.786		344	-0.001	344	-0.009	344	0.64	344	272	344	0.633	344	4.682	344	4.597	344	0.21		564	2589.67	559	2230	559	1240	564	330	564	200
345	0.142	345	0.225	345	0.425	345	0.666	345	0.784		345	-0.001	345	-0.012	345	0.639	345	272.5	345	0.623	345	4.674	345	4.589	345	0.21		565	2387	560	2070	560	1250	565	340	565	210
346	0.141	346	0.223	346	0.423	346	0.665	346	0.782		346	-0.001	346	-0.015	346	0.638	346	273	346	0.613	346	4.681	346	4.592	346	0.21		566	2306.33	561	2070	561	1060	566	260	566	230
347	0.14	347	0.221	347	0.421	347	0.665	347	0.779		347	-0.001	347	-0.017	347	0.637	347	273.5	347	0.604	347	4.673	347	4.591	347	0.21		567	2159.67	562	2320	562	1120	567	370	567	260
348	0.14	348	0.219	348	0.419	348	0.664	348	0.777		348	-0.001	348	-0.02	348	0.636	348	274	348	0.596	348	4.673	348	4.587	348	0.209		568	2133.33	563	2100	563	1070	568	270	568	160
349	0.139	349	0.218	349	0.418	349	0.663	349	0.776		349	-0.001	349	-0.021	349	0.635	349	274.5	349	0.588	349	4.681	349	4.587	349	0.209		569	2075	564	2040	564	970	569	340	569	220
350	0.138	350	0.216	350	0.416	350	0.663	350	0.774		350	-0.001	350	-0.023	350	0.634	350	275	350	0.58	350	4.676	350	4.588	350	0.208		570	1935.33	565	1980	565	800	570	290	570	200
351	0.137	351	0.215	351	0.415	351	0.662	351	0.772		351	-0.001	351	-0.024	351	0.633	351	275.5	351	0.573	351	4.662	351	4.58	351	0.207		571	1890.33	566	2020	566	860	571	300	571	280
352	0.137	352	0.213	352	0.413	352	0.662	352	0.771		352	-0.001	352	-0.025	352	0.632	352	276	352	0.566	352	4.662	352	4.56	352	0.206		572	1778	567	1840	567	870	572	250	572	240
353	0.136	353	0.212	353	0.412	353	0.661	353	0.769		353	-0.001	353	-0.026	353	0.631	353	276.5	353	0.559	353	4.645	353	4.558	353	0.205		573	1718.33	568	1930	568	1010	573	320	573	190
354	0.135	354	0.21	354	0.41	354	0.661	354	0.768		354	-0.001	354	-0.026	354	0.63	354	277	354	0.553	354	4.632	354	4.55	354	0.204		574	1620.33	569	1800	569	940	574	360	574	270
355	0.135	355	0.209	355	0.409	355	0.66	355	0.767		355	-0.001	355	-0.027	355	0.63	355	277.5	355	0.547	355	4.627	355	4.551	355	0.203		575	1557.67	570	1600	570	700	575	430	575	320
356	0.134	356	0.208	356	0.408	356	0.66	356	0.765		356	-0.001	356	-0.027	356	0.629	356	278	356	0.541	356	4.635	356	4.542	356	0.202		576	1460.67	571	1670	571	830	576	280	576	250
357	0.134	357	0.207	357	0.407	357	0.66	357	0.765		357	0	357	-0.027	357	0.628	357	278.5	357	0.536	357	4.63	357	4.546	357	0.201		577	1433.67	572	1700	572	650	577	270	577	140
358	0.133	358	0.205	358	0.405	358	0.66	358	0.764		358	-0.001	358	-0.027	358	0.627	358	279	358	0.53	358	4.626	358	4.535	358	0.199		578	1392.67	573	1440	573	810	578	300	578	180
359	0.133	359	0.204	359	0.404	359	0.659	359	0.763		359	-0.001	359	-0.028	359	0.627	359	279.5	359	0.525	359	4.635	359	4.53	359	0.198		579	1338	574	1390	574	690	579	330	579	280
360	0.133	360	0.203	360	0.403	360	0.659	360	0.762		360	-0.001	360	-0.028	360	0.626	360	280	360	0.521	360	4.627	360	4.516	360	0.196		580	1281.67	575	1110	575	820	580	230	580	200
361	0.132	361	0.202	361	0.402	361	0.659	361	0.762		361	-0.001	361	-0.028	361	0.625	361	280.5	361	0.516	361	4.617	361	4.511	361	0.194		581	1253.33	576	1360	576	590	581	280	581	330
362	0.132	362	0.202	362	0.402	362	0.659	362	0.761		362	-0.001	362	-0.028	362	0.625	362	281	362	0.512	362	4.605	362	4.507	362	0.193		582	1200	577	1270	577	700	582	240	582	190
363	0.131	363	0.201	363	0.401	363	0.659	363	0.761		363	0	363	-0.028	363	0.624	363	281.5	363	0.508	363	4.609	363	4.498	363	0.191		583	1171	578	1460	578	660	583	270	583	210
364	0.131	364	0.2	364	0.4	364	0.659	364	0.761		364	0	364	-0.028	364	0.624	364	282	364	0.503	364	4.586	364	4.484	364	0.189		584	1144.33	579	1270	579	710	584	240	584	300
365	0.131	365	0.2	365	0.4	365	0.659	365	0.761		365	0	365	-0.027	365	0.624	365	282.5	365	0.5	365	4.588	365	4.48	365	0.187		585	1122.67	580	1140	580	510	585	300	585	230
366	0.131	366	0.199	366	0.399	366	0.659	366	0.761		366	0	366	-0.027	366	0.623	366	283	366	0.496	366	4.582	366	4.474	366	0.185		586	1131	581	980	581	520	586	310	586	160
367	0.131	367	0.199	367	0.399	367	0.659	367	0.761		367	0	367	-0.027	367	0.623	367	283.5	367	0.492	367	4.581	367	4.466	367	0.182		587	1080	582	1310	582	700	587	220	587	380
368	0.131	368	0.198	368	0.398	368	0.659	368	0.762		368	0	368	-0.027	368	0.622	368	284	368	0.488	368	4.559	368	4.462	368	0.18		588	1090	583	1130	583	630	588	280	588	220
369	0.131	369	0.198	369	0.398	369	0.659	369	0.762		369	0	369	-0.027	369	0.622	369	284.5	369	0.485	369	4.567	369	4.458	369	0.177		589	1082	584	1190	584	490	589	260	589	210
370	0.131	370	0.198	370	0.398	370	0.659	370	0.762		370	0	370	-0.026	370	0.622	370	285	370	0.481	370	4.563	370	4.452	370	0.175		590	1050.33	585	1010	585	530	590	320	590	240
371	0.131	371	0.198	371	0.398	371	0.66	371	0.763		371	0	371	-0.026	371	0.622	371	285.5	371	0.478	371	4.559	371	4.446	371	0.172		591	1087.33	586	1100	586	620	591	210	591	310
372	0.131	372	0.197	372	0.397	372	0.66	372	0.764		372	0	372	-0.027	372	0.621	372	286	372	0.475	372	4.562	372	4.443	372	0.17		592	1083.67	587	1010	587	610	592	250	592	190
373	0.131	373	0.197	373	0.397	373	0.66	373	0.765		373	0.001	373	-0.028	373	0.619	373	286.5	373	0.472	373	4.569	373	4.436	373	0.167		593	1014.67	588	1010	588	570	593	200	593	300
374	0.131	374	0.196	374	0.396	374	0.661	374	0.766		374	0.001	374	-0.029	374	0.617	374	287	374	0.469	374	4.56	374	4.427	374	0.164		594	1055.33	589	950	589	540	594	290	594	180
375	0.131	375	0.197	375	0.397	375	0.661	375	0.767		375	0.001	375	-0.029	375	0.617	375	287.5	375	0.466	375	4.552	375	4.421	375	0.161		595	1085.67	590	1260	590	600	595	220	595	220
376	0.132	376	0.197	376	0.397	376	0.662	376	0.768		376	0.002	376	-0.028	376	0.617	376	288	376	0.463	376	4.535	376	4.413	376	0.158		596	1106	591	1210	591	510	596	330	596	140
377	0.132	377	0.197	377	0.397	377	0.662	377	0.77		377	0.001	377	-0.028	377	0.617	377	288.5	377	0.46	377	4.525	377	4.404	377	0.155		597	1118	592	1130	592	550	597	280	597	170
378	0.132	378	0.197	378	0.397	378	0.663	378	0.771		378	0.002	378	-0.028	378	0.617	378	289	378	0.457	378	4.509	378	4.395	378	0.152		598	1126	593	830	593	510	598	280	598	310
379	0.132	379	0.198	379	0.398	379	0.663	379	0.773		379	0.002	379	-0.027	379	0.617	379	289.5	379	0.454	379	4.503	379	4.386	379	0.149		599	1113.67	594	1020	594	500	599	250	599	190
380	0.133	380	0.198	380	0.398	380	0.664	380	0.774		380	0.002	380	-0.027	380	0.617	380	290	380	0.451	380	4.493	380	4.374	380	0.146		600	1061.33	595	880	595	620	600	160	600	210
381	0.133	381	0.199	381	0.399	381	0.664	381	0.776		381	0.002	381	-0.026	381	0.617	381	290.5	381	0.449	381	4.493	381	4.359	381	0.143		601	1095.33	596	960	596	440	601	270	601	280
382	0.134	382	0.199	382	0.399	382	0.665	382	0.777		382	0.002	382	-0.026	382	0.617	382	291	382	0.446	382	4.485	382	4.347	382	0.14		602	1081	597	1060	597	590	602	240	602	200
383	0.134	383	0.2	383	0.4	383	0.666	383	0.779		383	0.002	383	-0.026	383	0.617	383	291.5	383	0.443	383	4.482	383	4.34	383	0.137		603	1118.67	598	1090	598	570	603	220	603	240
384	0.134	384	0.2	384	0.4	384	0.666	384	0.781		384	0.002	384	-0.025	384	0.617	384	292	384	0.44	384	4.475	384	4.34	384	0.134		604	1117.33	599	920	599	460	604	250	604	170
385	0.135	385	0.201	385	0.401	385	0.667	385	0.782		385	0.002	385	-0.025	385	0.617	385	292.5	385	0.437	385	4.469	385	4.341	385	0.131		605	1089.67	600	1070	600	490	605	270	605	250
386	0.135	386	0.201	386	0.401	386	0.667	386	0.784		386	0.002	386	-0.025	386	0.617	386	293	386	0.434	386	4.458	386	4.336	386	0.128		606	1053.67	601	970	601	460	606	240	606	250
387	0.135	387	0.202	387	0.402	387	0.668	387	0.786		387	0.002	387	-0.024	387	0.617	387	293.5	387	0.432	387	4.452	387	4.33	387	0.125		607	1078.67	602	1090	602	480	607	280	607	210
388	0.136	388	0.202	388	0.402	388	0.669	388	0.788		388	0.002	388	-0.024	388	0.617	388	294	388	0.429	388	4.453	388	4.327	388	0.121		608	1045	603	940	603	460	608	320	608	330
389	0.137	389	0.203	389	0.403	389	0.67	389	0.79		389	0.002	389	-0.024	389	0.617	389	294.5	389	0.426	389	4.443	389	4.314	389	0.118		609	1056	604	1020	604	510	609	320	609	310
390	0.137	390	0.204	390	0.404	390	0.67	390	0.792		390	0.002	390	-0.023	390	0.617	390	295	390	0.423	390	4.435	390	4.302	390	0.115		610	1010.33	605	950	605	530	610	240	610	240
391	0.138	391	0.204	391	0.404	391	0.671	391	0.794		391	0.002	391	-0.023	391	0.617	391	295.5	391	0.419	391	4.43	391	4.294	391	0.112		611	981	606	1240	606	530	611	270	611	250
392	0.138	392	0.205	392	0.405	392	0.672	392	0.796		392	0.002	392	-0.023	392	0.617	392	296	392	0.416	392	4.42	392	4.282	392	0.109		612	940.333	607	980	607	380	612	310	612	310
393	0.139	393	0.206	393	0.406	393	0.673	393	0.798		393	0.002	393	-0.022	393	0.617	393	296.5	393	0.413	393	4.409	393	4.268	393	0.106		613	949.667	608	1010	608	490	613	270	613	240
394	0.139	394	0.207	394	0.407	394	0.673	394	0.801		394	0.002	394	-0.022	394	0.617	394	297	394	0.41	394	4.406	394	4.262	394	0.104		614	907.333	609	1070	609	490	614	240	614	250
395	0.14	395	0.207	395	0.407	395	0.674	395	0.803		395	0.002	395	-0.022	395	0.616	395	297.5	395	0.406	395	4.395	395	4.248	395	0.101		615	931.667	610	1130	610	420	615	110	615	300
396	0.14	396	0.208	396	0.408	396	0.675	396	0.805		396	0.002	396	-0.022	396	0.616	396	298	396	0.403	396	4.386	396	4.244	396	0.098		616	891.333	611	930	611	530	616	320	616	380
397	0.141	397	0.209	397	0.409	397	0.676	397	0.807		397	0.002	397	-0.021	397	0.616	397	298.5	397	0.4	397	4.384	397	4.24	397	0.095		617	836	612	930	612	600	617	290	617	290
398	0.141	398	0.21	398	0.41	398	0.677	398	0.81		398	0.002	398	-0.021	398	0.616	398	299	398	0.396	398	4.368	398	4.23	398	0.092		618	864.333	613	980	613	320	618	310	618	170
399	0.142	399	0.21	399	0.41	399	0.678	399	0.812		399	0.002	399	-0.021	399	0.615	399	299.5	399	0.393	399	4.355	399	4.217	399	0.09		619	856	614	1120	614	520	619	260	619	260
400	0.143	400	0.211	400	0.411	400	0.678	400	0.814		400	0.002	400	-0.021	400	0.615	400	300	400	0.389	400	4.347	400	4.21	400	0.087		620	783.667	615	900	615	440	620	270	620	250
401	0.143	401	0.212	401	0.412	401	0.679	401	0.817		401	0.002	401	-0.02	401	0.614	401	300.5	401	0.385	401	4.349	401	4.195	401	0.084		621	747.667	616	790	616	470	621	260	621	290
402	0.144	402	0.213	402	0.413	402	0.68	402	0.819		402	0.002	402	-0.02	402	0.614	402	301	402	0.382	402	4.338	402	4.187	402	0.082		622	737.333	617	1020	617	460	622	300	622	230
403	0.145	403	0.214	403	0.414	403	0.681	403	0.822		403	0.002	403	-0.02	403	0.614	403	301.5	403	0.378	403	4.333	403	4.178	403	0.079		623	701.667	618	870	618	520	623	290	623	240
404	0.145	404	0.215	404	0.415	404	0.682	404	0.824		404	0.002	404	-0.02	404	0.613	404	302	404	0.374	404	4.324	404	4.168	404	0.077		624	698.333	619	760	619	440	624	170	624	260
405	0.146	405	0.216	405	0.416	405	0.683	405	0.827		405	0.002	405	-0.019	405	0.613	405	302.5	405	0.37	405	4.317	405	4.153	405	0.074		625	689	620	950	620	530	625	320	625	180
406	0.147	406	0.217	406	0.417	406	0.684	406	0.829		406	0.002	406	-0.019	406	0.612	406	303	406	0.366	406	4.299	406	4.139	406	0.072		626	606	621	890	621	490	626	320	626	210
407	0.147	407	0.218	407	0.418	407	0.685	407	0.832		407	0.002	407	-0.019	407	0.612	407	303.5	407	0.361	407	4.291	407	4.125	407	0.069		627	593.333	622	800	622	470	627	300	627	280
408	0.148	408	0.219	408	0.419	408	0.686	408	0.835		408	0.002	408	-0.019	408	0.611	408	304	408	0.357	408	4.284	408	4.116	408	0.067		628	577	623	790	623	410	628	150	628	300
409	0.149	409	0.22	409	0.42	409	0.687	409	0.837		409	0.002	409	-0.018	409	0.61	409	304.5	409	0.353	409	4.286	409	4.098	409	0.065		629	557.333	624	610	624	400	629	270	629	190
410	0.149	410	0.221	410	0.421	410	0.688	410	0.84		410	0.002	410	-0.018	410	0.61	410	305	410	0.349	410	4.287	410	4.089	410	0.063		630	521.333	625	750	625	340	630	290	630	240
411	0.15	411	0.222	411	0.422	411	0.689	411	0.842		411	0.002	411	-0.018	411	0.609	411	305.5	411	0.345	411	4.283	411	4.074	411	0.06		631	515.333	626	620	626	370	631	310	631	300
412	0.151	412	0.223	412	0.423	412	0.69	412	0.845		412	0.002	412	-0.018	412	0.608	412	306	412	0.341	412	4.281	412	4.056	412	0.058		632	515.333	627	830	627	490	632	170	632	160
413	0.152	413	0.224	413	0.424	413	0.691	413	0.848		413	0.002	413	-0.018	413	0.607	413	306.5	413	0.337	413	4.282	413	4.038	413	0.056		633	480.333	628	750	628	330	633	270	633	270
414	0.152	414	0.225	414	0.425	414	0.692	414	0.851		414	0.002	414	-0.018	414	0.607	414	307	414	0.332	414	4.273	414	4.024	414	0.055		634	444.667	629	640	629	420	634	290	634	210
415	0.153	415	0.226	415	0.426	415	0.693	415	0.853		415	0.002	415	-0.017	415	0.606	415	307.5	415	0.328	415	4.267	415	4.004	415	0.053		635	456.667	630	730	630	320	635	190	635	220
416	0.154	416	0.227	416	0.427	416	0.694	416	0.856		416	0.002	416	-0.017	416	0.605	416	308	416	0.324	416	4.262	416	3.981	416	0.051		636	418.667	631	640	631	310	636	120	636	180
417	0.154	417	0.228	417	0.428	417	0.695	417	0.859		417	0.002	417	-0.017	417	0.604	417	308.5	417	0.32	417	4.252	417	3.954	417	0.049		637	387.667	632	520	632	410	637	200	637	170
418	0.155	418	0.23	418	0.43	418	0.696	418	0.862		418	0.002	418	-0.017	418	0.603	418	309	418	0.315	418	4.241	418	3.913	418	0.048		638	382.667	633	610	633	340	638	190	638	170
419	0.156	419	0.231	419	0.431	419	0.697	419	0.865		419	0.002	419	-0.016	419	0.602	419	309.5	419	0.311	419	4.228	419	3.856	419	0.046		639	379.667	634	660	634	430	639	170	639	180
420	0.157	420	0.232	420	0.432	420	0.698	420	0.867		420	0.002	420	-0.016	420	0.601	420	310	420	0.307	420	4.216	420	3.777	420	0.045		640	350	635	510	635	400	640	190	640	210
421	0.157	421	0.233	421	0.433	421	0.699	421	0.87		421	0.002	421	-0.016	421	0.6	421	310.5	421	0.302	421	4.201	421	3.678	421	0.043		641	339.333	636	450	636	340	641	210	641	240
422	0.158	422	0.234	422	0.434	422	0.7	422	0.873		422	0.002	422	-0.016	422	0.599	422	311	422	0.298	422	4.184	422	3.556	422	0.042		642	324	637	470	637	280	642	170	642	220
423	0.159	423	0.236	423	0.436	423	0.701	423	0.876		423	0.002	423	-0.016	423	0.598	423	311.5	423	0.294	423	4.17	423	3.41	423	0.041		643	322.667	638	530	638	310	643	270	643	260
424	0.16	424	0.237	424	0.437	424	0.703	424	0.879		424	0.002	424	-0.016	424	0.597	424	312	424	0.29	424	4.154	424	3.252	424	0.039		644	326.667	639	500	639	310	644	240	644	160
425	0.161	425	0.238	425	0.438	425	0.704	425	0.882		425	0.002	425	-0.015	425	0.596	425	312.5	425	0.285	425	4.135	425	3.081	425	0.038		645	305	640	420	640	390	645	180	645	250
426	0.161	426	0.239	426	0.439	426	0.705	426	0.885		426	0.002	426	-0.015	426	0.595	426	313	426	0.281	426	4.114	426	2.902	426	0.037		646	304.667	641	460	641	420	646	290	646	250
427	0.162	427	0.241	427	0.441	427	0.706	427	0.888		427	0.002	427	-0.015	427	0.593	427	313.5	427	0.277	427	4.095	427	2.723	427	0.036		647	260.333	642	510	642	370	647	310	647	240
428	0.163	428	0.242	428	0.442	428	0.707	428	0.891		428	0.002	428	-0.015	428	0.592	428	314	428	0.273	428	4.074	428	2.548	428	0.035		648	262.333	643	490	643	330	648	280	648	170
429	0.164	429	0.243	429	0.443	429	0.708	429	0.894		429	0.002	429	-0.015	429	0.591	429	314.5	429	0.269	429	4.051	429	2.378	429	0.034		649	276.333	644	520	644	260	649	210	649	200
430	0.165	430	0.244	430	0.444	430	0.709	430	0.897		430	0.002	430	-0.015	430	0.59	430	315	430	0.265	430	4.028	430	2.217	430	0.033		650	267	645	570	645	440	650	210	650	340
431	0.165	431	0.246	431	0.446	431	0.71	431	0.9		431	0.002	431	-0.014	431	0.589	431	315.5	431	0.261	431	4.009	431	2.064	431	0.032		651	258	646	300	646	350	651	190	651	260
432	0.166	432	0.247	432	0.447	432	0.712	432	0.903		432	0.002	432	-0.014	432	0.587	432	316	432	0.258	432	3.989	432	1.918	432	0.031		652	255.333	647	380	647	430	652	240	652	210
433	0.167	433	0.248	433	0.448	433	0.713	433	0.906		433	0.002	433	-0.014	433	0.586	433	316.5	433	0.254	433	3.963	433	1.779	433	0.03		653	251	648	370	648	350	653	220	653	280
434	0.168	434	0.249	434	0.449	434	0.714	434	0.909		434	0.002	434	-0.013	434	0.585	434	317	434	0.25	434	3.937	434	1.649	434	0.03		654	245.667	649	470	649	290	654	230	654	260
435	0.169	435	0.251	435	0.451	435	0.715	435	0.912		435	0.002	435	-0.013	435	0.584	435	317.5	435	0.247	435	3.908	435	1.525	435	0.029		655	244	650	590	650	370	655	230	655	210
436	0.169	436	0.252	436	0.452	436	0.716	436	0.915		436	0.002	436	-0.012	436	0.583	436	318	436	0.243	436	3.874	436	1.41	436	0.028		656	230.333	651	450	651	340	656	270	656	260
437	0.17	437	0.253	437	0.453	437	0.717	437	0.918		437	0.002	437	-0.012	437	0.582	437	318.5	437	0.24	437	3.83	437	1.301	437	0.028		657	216	652	390	652	320	657	250	657	210
438	0.171	438	0.255	438	0.455	438	0.718	438	0.922		438	0.002	438	-0.012	438	0.581	438	319	438	0.236	438	3.77	438	1.198	438	0.027		658	223	653	540	653	260	658	220	658	210
439	0.172	439	0.256	439	0.456	439	0.719	439	0.925		439	0.002	439	-0.011	439	0.58	439	319.5	439	0.233	439	3.684	439	1.101	439	0.027		659	228.667	654	520	654	280	659	210	659	180
440	0.173	440	0.257	440	0.457	440	0.72	440	0.928		440	0.003	440	-0.011	440	0.579	440	320	440	0.23	440	3.571	440	1.011	440	0.026		660	209.667	655	470	655	410	660	160	660	250
441	0.174	441	0.259	441	0.459	441	0.722	441	0.931		441	0.003	441	-0.01	441	0.578	441	320.5	441	0.227	441	3.426	441	0.926	441	0.026		661	220.333	656	340	656	310	661	190	661	220
442	0.175	442	0.26	442	0.46	442	0.723	442	0.934		442	0.003	442	-0.01	442	0.577	442	321	442	0.224	442	3.253	442	0.847	442	0.025		662	208.667	657	470	657	270	662	260	662	260
443	0.176	443	0.262	443	0.462	443	0.724	443	0.938		443	0.003	443	-0.009	443	0.576	443	321.5	443	0.221	443	3.059	443	0.774	443	0.025		663	204	658	300	658	350	663	290	663	200
444	0.177	444	0.263	444	0.463	444	0.725	444	0.941		444	0.003	444	-0.009	444	0.575	444	322	444	0.218	444	2.853	444	0.705	444	0.025		664	217.333	659	410	659	250	664	220	664	200
445	0.177	445	0.265	445	0.465	445	0.726	445	0.944		445	0.003	445	-0.008	445	0.574	445	322.5	445	0.215	445	2.645	445	0.642	445	0.024		665	199	660	290	660	420	665	190	665	210
446	0.178	446	0.266	446	0.466	446	0.727	446	0.947		446	0.003	446	-0.008	446	0.573	446	323	446	0.212	446	2.441	446	0.583	446	0.024		666	186.667	661	330	661	300	666	270	666	180
447	0.179	447	0.268	447	0.468	447	0.729	447	0.95		447	0.003	447	-0.007	447	0.572	447	323.5	447	0.209	447	2.248	447	0.529	447	0.024		667	205	662	480	662	310	667	240	667	170
448	0.18	448	0.269	448	0.469	448	0.73	448	0.954		448	0.003	448	-0.007	448	0.571	448	324	448	0.206	448	2.067	448	0.479	448	0.024		668	200.333	663	390	663	270	668	210	668	220
449	0.181	449	0.271	449	0.471	449	0.731	449	0.957		449	0.003	449	-0.006	449	0.57	449	324.5	449	0.203	449	1.898	449	0.434	449	0.023		669	174.667	664	360	664	280	669	200	669	240
450	0.182	450	0.272	450	0.472	450	0.732	450	0.96		450	0.003	450	-0.006	450	0.569	450	325	450	0.201	450	1.741	450	0.392	450	0.023		670	185.667	665	360	665	330	670	270	670	260
451	0.183	451	0.274	451	0.474	451	0.733	451	0.964		451	0.003	451	-0.006	451	0.568	451	325.5	451	0.198	451	1.594	451	0.353	451	0.023		671	190.667	666	450	666	320	671	290	671	190
452	0.184	452	0.275	452	0.475	452	0.735	452	0.967		452	0.003	452	-0.005	452	0.567	452	326	452	0.195	452	1.458	452	0.318	452	0.023		672	173.667	667	320	667	220	672	170	672	320
453	0.185	453	0.277	453	0.477	453	0.736	453	0.97		453	0.003	453	-0.005	453	0.566	453	326.5	453	0.193	453	1.332	453	0.286	453	0.023		673	184.333	668	390	668	370	673	210	673	300
454	0.186	454	0.279	454	0.479	454	0.737	454	0.974		454	0.003	454	-0.005	454	0.565	454	327	454	0.19	454	1.216	454	0.257	454	0.022		674	165.333	669	520	669	340	674	160	674	190
455	0.187	455	0.28	455	0.48	455	0.738	455	0.977		455	0.003	455	-0.005	455	0.563	455	327.5	455	0.188	455	1.108	455	0.231	455	0.022		675	169.667	670	330	670	170	675	140	675	210
456	0.188	456	0.282	456	0.482	456	0.74	456	0.981		456	0.003	456	-0.005	456	0.562	456	328	456	0.185	456	1.009	456	0.208	456	0.022		676	151	671	380	671	370	676	220	676	210
457	0.189	457	0.284	457	0.484	457	0.741	457	0.985		457	0.003	457	-0.004	457	0.561	457	328.5	457	0.183	457	0.917	457	0.187	457	0.022		677	137.667	672	470	672	250	677	190	677	270
458	0.191	458	0.286	458	0.486	458	0.743	458	0.988		458	0.003	458	-0.004	458	0.56	458	329	458	0.18	458	0.831	458	0.168	458	0.022		678	154	673	270	673	240	678	220	678	200
459	0.192	459	0.289	459	0.489	459	0.744	459	0.992		459	0.003	459	-0.004	459	0.558	459	329.5	459	0.178	459	0.751	459	0.15	459	0.022		679	148	674	380	674	310	679	180	679	240
460	0.193	460	0.291	460	0.491	460	0.745	460	0.996		460	0.003	460	-0.004	460	0.557	460	330	460	0.176	460	0.679	460	0.135	460	0.022		680	136.333	675	400	675	320	680	230	680	200
461	0.194	461	0.293	461	0.493	461	0.747	461	1		461	0.003	461	-0.004	461	0.555	461	330.5	461	0.173	461	0.612	461	0.121	461	0.022		681	124.333	676	540	676	230	681	220	681	230
462	0.195	462	0.295	462	0.495	462	0.748	462	1.004		462	0.003	462	-0.004	462	0.554	462	331	462	0.171	462	0.551	462	0.108	462	0.022		682	137.333	677	350	677	240	682	150	682	300
463	0.196	463	0.296	463	0.496	463	0.75	463	1.007		463	0.003	463	-0.004	463	0.552	463	331.5	463	0.169	463	0.496	463	0.097	463	0.021		683	127.667	678	370	678	330	683	290	683	250
464	0.197	464	0.297	464	0.497	464	0.751	464	1.01		464	0.003	464	-0.004	464	0.551	464	332	464	0.167	464	0.445	464	0.087	464	0.021		684	128.667	679	340	679	220	684	220	684	240
465	0.197	465	0.297	465	0.497	465	0.751	465	1.013		465	0.003	465	-0.004	465	0.549	465	332.5	465	0.164	465	0.4	465	0.078	465	0.021		685	125.333	680	320	680	210	685	280	685	270
466	0.198	466	0.297	466	0.497	466	0.752	466	1.015		466	0.003	466	-0.004	466	0.548	466	333	466	0.162	466	0.358	466	0.07	466	0.021		686	116	681	350	681	340	686	220	686	220
467	0.198	467	0.297	467	0.497	467	0.753	467	1.017		467	0.003	467	-0.004	467	0.546	467	333.5	467	0.16	467	0.321	467	0.063	467	0.021		687	108.667	682	280	682	250	687	180	687	250
468	0.198	468	0.297	468	0.497	468	0.753	468	1.019		468	0.003	468	-0.004	468	0.545	468	334	468	0.158	468	0.287	468	0.056	468	0.021		688	104.333	683	320	683	220	688	310	688	180
469	0.198	469	0.296	469	0.496	469	0.754	469	1.021		469	0.003	469	-0.003	469	0.543	469	334.5	469	0.156	469	0.257	469	0.051	469	0.021		689	95	684	340	684	270	689	240	689	330
470	0.198	470	0.295	470	0.495	470	0.754	470	1.023		470	0.003	470	-0.003	470	0.542	470	335	470	0.154	470	0.229	470	0.046	470	0.021		690	95.6667	685	320	685	220	690	160	690	170
471	0.198	471	0.294	471	0.494	471	0.755	471	1.025		471	0.003	471	-0.003	471	0.54	471	335.5	471	0.152	471	0.205	471	0.042	471	0.021		691	89.6667	686	300	686	330	691	150	691	230
472	0.198	472	0.293	472	0.493	472	0.755	472	1.026		472	0.003	472	-0.003	472	0.539	472	336	472	0.15	472	0.183	472	0.038	472	0.021		692	86.6667	687	370	687	340	692	200	692	220
473	0.198	473	0.292	473	0.492	473	0.755	473	1.028		473	0.003	473	-0.003	473	0.537	473	336.5	473	0.148	473	0.163	473	0.035	473	0.021		693	83.6667	688	520	688	230	693	260	693	180
474	0.198	474	0.291	474	0.491	474	0.755	474	1.03		474	0.003	474	-0.003	474	0.535	474	337	474	0.146	474	0.146	474	0.032	474	0.021		694	82	689	240	689	330	694	260	694	230
475	0.198	475	0.29	475	0.49	475	0.755	475	1.031		475	0.003	475	-0.003	475	0.534	475	337.5	475	0.144	475	0.131	475	0.029	475	0.021		695	86.3333	690	430	690	220	695	240	695	190
476	0.198	476	0.289	476	0.489	476	0.756	476	1.033		476	0.003	476	-0.003	476	0.532	476	338	476	0.142	476	0.118	476	0.027	476	0.021		696	80.3333	691	200	691	230	696	200	696	240
477	0.198	477	0.289	477	0.489	477	0.756	477	1.035		477	0.003	477	-0.003	477	0.53	477	338.5	477	0.14	477	0.105	477	0.025	477	0.021		697	76	692	390	692	290	697	150	697	190
478	0.198	478	0.288	478	0.488	478	0.756	478	1.036		478	0.003	478	-0.003	478	0.529	478	339	478	0.138	478	0.095	478	0.023	478	0.021		698	79.3333	693	290	693	230	698	210	698	200
479	0.198	479	0.288	479	0.488	479	0.757	479	1.039		479	0.003	479	-0.003	479	0.527	479	339.5	479	0.136	479	0.085	479	0.021	479	0.021		699	73.6667	694	250	694	250	699	240	699	170
480	0.198	480	0.288	480	0.488	480	0.757	480	1.041		480	0.003	480	-0.003	480	0.525	480	340	480	0.134	480	0.077	480	0.02	480	0.021		700	65.3333	695	280	695	210	700	190	700	190
481	0.198	481	0.288	481	0.488	481	0.758	481	1.043		481	0.003	481	-0.003	481	0.524	481	340.5	481	0.132	481	0.07	481	0.018	481	0.021		701	64.3333	696	330	696	280	701	210	701	210
482	0.199	482	0.288	482	0.488	482	0.758	482	1.046		482	0.003	482	-0.003	482	0.522	482	341	482	0.13	482	0.063	482	0.017	482	0.021		702	62.3333	697	280	697	300	702	190	702	290
483	0.2	483	0.289	483	0.489	483	0.759	483	1.049		483	0.003	483	-0.003	483	0.521	483	341.5	483	0.128	483	0.058	483	0.016	483	0.021		703	60.3333	698	300	698	340	703	250	703	200
484	0.2	484	0.289	484	0.489	484	0.76	484	1.052		484	0.003	484	-0.003	484	0.519	484	342	484	0.126	484	0.053	484	0.016	484	0.021		704	63.6667	699	280	699	180	704	280	704	250
485	0.201	485	0.291	485	0.491	485	0.761	485	1.055		485	0.003	485	-0.002	485	0.518	485	342.5	485	0.124	485	0.049	485	0.015	485	0.021		705	58.6667	700	400	700	360	705	240	705	210
486	0.202	486	0.292	486	0.492	486	0.762	486	1.059		486	0.003	486	-0.002	486	0.516	486	343	486	0.122	486	0.045	486	0.014	486	0.021		706	50.3333	701	350	701	210	706	210	706	200
487	0.203	487	0.293	487	0.493	487	0.764	487	1.062		487	0.003	487	-0.002	487	0.514	487	343.5	487	0.12	487	0.042	487	0.014	487	0.02		707	51.3333	702	250	702	270	707	130	707	210
488	0.204	488	0.295	488	0.495	488	0.765	488	1.066		488	0.003	488	-0.002	488	0.513	488	344	488	0.119	488	0.039	488	0.013	488	0.02		708	45	703	280	703	350	708	210	708	340
489	0.205	489	0.297	489	0.497	489	0.766	489	1.07		489	0.003	489	-0.002	489	0.511	489	344.5	489	0.117	489	0.037	489	0.013	489	0.02		709	51	704	300	704	210	709	170	709	220
490	0.206	490	0.299	490	0.499	490	0.768	490	1.074		490	0.003	490	-0.002	490	0.51	490	345	490	0.115	490	0.035	490	0.012	490	0.02		710	44	705	280	705	140	710	180	710	270
491	0.208	491	0.301	491	0.501	491	0.769	491	1.079		491	0.003	491	-0.002	491	0.508	491	345.5	491	0.113	491	0.033	491	0.012	491	0.02		711	32.6667	706	230	706	270	711	220	711	230
492	0.209	492	0.303	492	0.503	492	0.771	492	1.083		492	0.003	492	-0.002	492	0.506	492	346	492	0.111	492	0.031	492	0.012	492	0.02		712	43	707	220	707	210	712	230	712	280
493	0.21	493	0.306	493	0.506	493	0.772	493	1.087		493	0.003	493	-0.002	493	0.505	493	346.5	493	0.109	493	0.03	493	0.012	493	0.02		713	46.6667	708	330	708	310	713	240	713	160
494	0.212	494	0.308	494	0.508	494	0.774	494	1.092		494	0.003	494	-0.002	494	0.503	494	347	494	0.108	494	0.029	494	0.011	494	0.02		714	44.6667	709	410	709	340	714	220	714	220
495	0.213	495	0.31	495	0.51	495	0.776	495	1.097		495	0.003	495	-0.002	495	0.502	495	347.5	495	0.106	495	0.028	495	0.011	495	0.02		715	43.6667	710	230	710	230	715	290	715	200
496	0.215	496	0.313	496	0.513	496	0.777	496	1.101		496	0.003	496	-0.002	496	0.5	496	348	496	0.104	496	0.027	496	0.011	496	0.02		716	36	711	260	711	240	716	270	716	250
497	0.216	497	0.315	497	0.515	497	0.779	497	1.106		497	0.003	497	-0.002	497	0.498	497	348.5	497	0.102	497	0.026	497	0.011	497	0.02		717	36	712	190	712	190	717	150	717	190
498	0.217	498	0.318	498	0.518	498	0.781	498	1.111		498	0.003	498	-0.002	498	0.497	498	349	498	0.101	498	0.025	498	0.011	498	0.02		718	28	713	370	713	190	718	150	718	250
499	0.219	499	0.321	499	0.521	499	0.783	499	1.116		499	0.003	499	-0.002	499	0.495	499	349.5	499	0.099	499	0.025	499	0.011	499	0.02		719	32.3333	714	250	714	250	719	150	719	100
500	0.22	500	0.323	500	0.523	500	0.784	500	1.12		500	0.003	500	-0.002	500	0.494	500	350	500	0.097	500	0.024	500	0.01	500	0.02		720	33.6667	715	220	715	270	720	200	720	280
501	0.222	501	0.326	501	0.526	501	0.786	501	1.125		501	0.003	501	-0.002	501	0.492	501	350.5	501	0.095	501	0.024	501	0.01	501	0.02		721	35.3333	716	240	716	200	721	230	721	140
502	0.223	502	0.328	502	0.528	502	0.788	502	1.13		502	0.003	502	-0.002	502	0.49	502	351	502	0.094	502	0.023	502	0.01	502	0.02		722	28.3333	717	370	717	320	722	250	722	230
503	0.225	503	0.331	503	0.531	503	0.79	503	1.135		503	0.003	503	-0.002	503	0.489	503	351.5	503	0.092	503	0.023	503	0.01	503	0.02		723	26.3333	718	250	718	230	723	190	723	230
504	0.227	504	0.334	504	0.534	504	0.792	504	1.14		504	0.003	504	-0.002	504	0.487	504	352	504	0.09	504	0.023	504	0.01	504	0.02		724	28.6667	719	260	719	200	724	240	724	260
505	0.228	505	0.336	505	0.536	505	0.793	505	1.145		505	0.003	505	-0.002	505	0.486	505	352.5	505	0.089	505	0.022	505	0.01	505	0.02		725	30.6667	720	360	720	230	725	260	725	270
506	0.23	506	0.339	506	0.539	506	0.795	506	1.15		506	0.003	506	-0.002	506	0.484	506	353	506	0.087	506	0.022	506	0.01	506	0.02		726	27	721	240	721	270	726	160	726	180
507	0.231	507	0.342	507	0.542	507	0.797	507	1.155		507	0.003	507	-0.002	507	0.482	507	353.5	507	0.086	507	0.022	507	0.01	507	0.02		727	26.6667	722	310	722	320	727	180	727	240
508	0.233	508	0.344	508	0.544	508	0.799	508	1.16		508	0.003	508	-0.002	508	0.481	508	354	508	0.084	508	0.022	508	0.01	508	0.02		728	31	723	220	723	220	728	150	728	180
509	0.234	509	0.347	509	0.547	509	0.801	509	1.165		509	0.003	509	-0.002	509	0.479	509	354.5	509	0.083	509	0.022	509	0.01	509	0.02		729	25.6667	724	180	724	150	729	240	729	300
510	0.236	510	0.349	510	0.549	510	0.803	510	1.17		510	0.003	510	-0.002	510	0.477	510	355	510	0.081	510	0.021	510	0.01	510	0.02		730	23.3333	725	260	725	270	730	220	730	250
511	0.237	511	0.352	511	0.552	511	0.804	511	1.175		511	0.003	511	-0.001	511	0.476	511	355.5	511	0.08	511	0.021	511	0.01	511	0.02		731	24	726	230	726	220	731	210	731	210
512	0.239	512	0.355	512	0.555	512	0.806	512	1.179		512	0.003	512	-0.001	512	0.474	512	356	512	0.078	512	0.021	512	0.01	512	0.02		732	19.3333	727	300	727	240	732	270	732	290
513	0.24	513	0.357	513	0.557	513	0.808	513	1.184		513	0.003	513	-0.001	513	0.472	513	356.5	513	0.077	513	0.021	513	0.01	513	0.02		733	22	728	280	728	300	733	200	733	180
514	0.242	514	0.36	514	0.56	514	0.81	514	1.19		514	0.003	514	-0.001	514	0.471	514	357	514	0.075	514	0.021	514	0.01	514	0.02		734	20	729	290	729	300	734	290	734	210
515	0.244	515	0.363	515	0.563	515	0.812	515	1.195		515	0.003	515	-0.001	515	0.469	515	357.5	515	0.074	515	0.021	515	0.01	515	0.02		735	20	730	300	730	330	735	230	735	250
516	0.245	516	0.365	516	0.565	516	0.814	516	1.2		516	0.003	516	-0.001	516	0.467	516	358	516	0.073	516	0.021	516	0.01	516	0.02		736	22.3333	731	250	731	200	736	230	736	330
517	0.247	517	0.368	517	0.568	517	0.816	517	1.205		517	0.003	517	-0.001	517	0.466	517	358.5	517	0.071	517	0.021	517	0.01	517	0.02		737	19	732	330	732	300	737	230	737	260
518	0.248	518	0.371	518	0.571	518	0.818	518	1.211		518	0.003	518	-0.001	518	0.464	518	359	518	0.07	518	0.021	518	0.01	518	0.02		738	24.3333	733	280	733	390	738	210	738	210
519	0.25	519	0.373	519	0.573	519	0.819	519	1.216		519	0.003	519	-0.001	519	0.462	519	359.5	519	0.069	519	0.02	519	0.01	519	0.02		739	21.6667	734	280	734	230	739	250	739	190
520	0.251	520	0.376	520	0.576	520	0.821	520	1.221		520	0.003	520	-0.001	520	0.46	520	360	520	0.067	520	0.02	520	0.009	520	0.02		740	20	735	280	735	350	740	190	740	190
521	0.253	521	0.379	521	0.579	521	0.823	521	1.226		521	0.003	521	-0.001	521	0.459	521	360.5	521	0.066	521	0.02	521	0.009	521	0.02		741	19.6667	736	290	736	280	741	290	741	160
522	0.255	522	0.382	522	0.582	522	0.825	522	1.231		522	0.003	522	-0.001	522	0.457	522	361	522	0.065	522	0.02	522	0.009	522	0.02		742	20.6667	737	240	737	230	742	280	742	210
523	0.256	523	0.384	523	0.584	523	0.827	523	1.237		523	0.003	523	-0.001	523	0.455	523	361.5	523	0.064	523	0.02	523	0.009	523	0.02		743	18	738	300	738	310	743	240	743	250
524	0.258	524	0.387	524	0.587	524	0.829	524	1.242		524	0.003	524	-0.001	524	0.453	524	362	524	0.063	524	0.02	524	0.009	524	0.02		744	20.6667	739	300	739	200	744	190	744	170
525	0.259	525	0.39	525	0.59	525	0.831	525	1.248		525	0.003	525	-0.001	525	0.452	525	362.5	525	0.062	525	0.02	525	0.009	525	0.02		745	17.3333	740	320	740	230	745	250	745	230
526	0.261	526	0.392	526	0.592	526	0.833	526	1.253		526	0.003	526	-0.001	526	0.45	526	363	526	0.061	526	0.02	526	0.009	526	0.02		746	14	741	270	741	270	746	230	746	160
527	0.263	527	0.395	527	0.595	527	0.835	527	1.258		527	0.003	527	-0.001	527	0.448	527	363.5	527	0.06	527	0.02	527	0.009	527	0.02		747	13.6667	742	110	742	250	747	250	747	190
528	0.264	528	0.398	528	0.598	528	0.837	528	1.263		528	0.003	528	-0.001	528	0.447	528	364	528	0.059	528	0.02	528	0.009	528	0.02		748	18.3333	743	390	743	260	748	220	748	250
529	0.266	529	0.4	529	0.6	529	0.839	529	1.268		529	0.003	529	-0.001	529	0.445	529	364.5	529	0.057	529	0.02	529	0.009	529	0.02		749	13.3333	744	310	744	190	749	240	749	250
530	0.267	530	0.403	530	0.603	530	0.841	530	1.274		530	0.003	530	-0.001	530	0.443	530	365	530	0.057	530	0.02	530	0.009	530	0.02		750	10.3333	745	200	745	320	750	250	750	220
531	0.269	531	0.406	531	0.606	531	0.842	531	1.279		531	0.003	531	-0.001	531	0.442	531	365.5	531	0.055	531	0.02	531	0.009	531	0.02		751	15.3333	746	270	746	220	751	190	751	210
532	0.27	532	0.408	532	0.608	532	0.844	532	1.284		532	0.003	532	-0.001	532	0.44	532	366	532	0.055	532	0.02	532	0.009	532	0.02		752	14.6667	747	160	747	290	752	260	752	180
533	0.272	533	0.411	533	0.611	533	0.846	533	1.289		533	0.003	533	-0.001	533	0.438	533	366.5	533	0.054	533	0.02	533	0.009	533	0.02		753	13.6667	748	290	748	210	753	180	753	230
534	0.274	534	0.413	534	0.613	534	0.848	534	1.294		534	0.003	534	-0.001	534	0.436	534	367	534	0.053	534	0.02	534	0.009	534	0.02		754	17.6667	749	340	749	360	754	340	754	250
535	0.275	535	0.416	535	0.616	535	0.85	535	1.3		535	0.003	535	-0.001	535	0.435	535	367.5	535	0.052	535	0.02	535	0.009	535	0.02		755	15.3333	750	190	750	220	755	220	755	260
536	0.277	536	0.419	536	0.619	536	0.852	536	1.305		536	0.003	536	-0.001	536	0.433	536	368	536	0.051	536	0.02	536	0.009	536	0.02		756	13.3333	751	330	751	230	756	170	756	110
537	0.278	537	0.421	537	0.621	537	0.854	537	1.311		537	0.003	537	-0.001	537	0.431	537	368.5	537	0.05	537	0.019	537	0.009	537	0.02		757	13	752	310	752	260	757	230	757	140
538	0.28	538	0.424	538	0.624	538	0.856	538	1.316		538	0.003	538	-0.001	538	0.429	538	369	538	0.049	538	0.019	538	0.009	538	0.02		758	14	753	280	753	290	758	250	758	260
539	0.281	539	0.427	539	0.627	539	0.858	539	1.322		539	0.003	539	-0.001	539	0.427	539	369.5	539	0.049	539	0.019	539	0.009	539	0.02		759	10.6667	754	220	754	310	759	260	759	230
540	0.283	540	0.429	540	0.629	540	0.86	540	1.327		540	0.003	540	-0.001	540	0.426	540	370	540	0.048	540	0.019	540	0.009	540	0.02		760	14	755	290	755	230	760	150	760	190
541	0.284	541	0.432	541	0.632	541	0.862	541	1.332		541	0.003	541	-0.001	541	0.424	541	370.5	541	0.047	541	0.019	541	0.009	541	0.02		761	14.3333	756	180	756	200	761	240	761	210
542	0.286	542	0.434	542	0.634	542	0.864	542	1.337		542	0.003	542	-0.001	542	0.422	542	371	542	0.046	542	0.019	542	0.009	542	0.02		762	12.3333	757	240	757	260	762	190	762	210
543	0.288	543	0.437	543	0.637	543	0.866	543	1.343		543	0.003	543	-0.001	543	0.421	543	371.5	543	0.045	543	0.019	543	0.009	543	0.02		763	13	758	250	758	330	763	210	763	210
544	0.289	544	0.44	544	0.64	544	0.868	544	1.348		544	0.003	544	-0.001	544	0.419	544	372	544	0.045	544	0.019	544	0.009	544	0.02		764	14	759	180	759	270	764	190	764	140
545	0.291	545	0.442	545	0.642	545	0.87	545	1.353		545	0.003	545	-0.001	545	0.417	545	372.5	545	0.044	545	0.019	545	0.009	545	0.02		765	12.6667	760	190	760	180	765	240	765	150
546	0.292	546	0.445	546	0.645	546	0.871	546	1.358		546	0.003	546	-0.001	546	0.415	546	373	546	0.043	546	0.019	546	0.009	546	0.02		766	11	761	240	761	290	766	210	766	290
547	0.294	547	0.448	547	0.648	547	0.873	547	1.363		547	0.003	547	-0.001	547	0.414	547	373.5	547	0.042	547	0.019	547	0.009	547	0.02		767	12	762	240	762	270	767	240	767	290
548	0.295	548	0.45	548	0.65	548	0.875	548	1.368		548	0.003	548	-0.001	548	0.412	548	374	548	0.041	548	0.018	548	0.009	548	0.02		768	12.3333	763	320	763	220	768	230	768	150
549	0.297	549	0.453	549	0.653	549	0.877	549	1.373		549	0.003	549	-0.001	549	0.41	549	374.5	549	0.041	549	0.018	549	0.009	549	0.02		769	11.6667	764	330	764	190	769	260	769	260
550	0.298	550	0.456	550	0.656	550	0.879	550	1.378		550	0.003	550	-0.001	550	0.408	550	375	550	0.04	550	0.018	550	0.009	550	0.02		770	12.3333	765	260	765	280	770	260	770	270
551	0.3	551	0.458	551	0.658	551	0.881	551	1.383		551	0.003	551	-0.001	551	0.407	551	375.5	551	0.04	551	0.018	551	0.009	551	0.02		_x001A_	--	766	240	766	230	_x001A_		_x001A_
552	0.302	552	0.461	552	0.661	552	0.883	552	1.389		552	0.003	552	-0.001	552	0.405	552	376	552	0.039	552	0.018	552	0.009	552	0.02			--	767	200	767	240
553	0.303	553	0.464	553	0.664	553	0.885	553	1.394		553	0.003	553	-0.001	553	0.403	553	376.5	553	0.038	553	0.018	553	0.009	553	0.02			--	768	240	768	240
554	0.305	554	0.466	554	0.666	554	0.887	554	1.399		554	0.003	554	-0.001	554	0.401	554	377	554	0.038	554	0.018	554	0.009	554	0.02			--	769	220	769	240
555	0.306	555	0.469	555	0.669	555	0.889	555	1.404		555	0.003	555	-0.001	555	0.4	555	377.5	555	0.037	555	0.018	555	0.009	555	0.02			--	770	340	770	190
556	0.308	556	0.472	556	0.672	556	0.891	556	1.41		556	0.003	556	-0.001	556	0.398	556	378	556	0.037	556	0.018	556	0.009	556	0.02			--	_x001A_		_x001A_
557	0.31	557	0.475	557	0.675	557	0.893	557	1.415		557	0.003	557	-0.001	557	0.396	557	378.5	557	0.036	557	0.018	557	0.009	557	0.02
558	0.311	558	0.478	558	0.678	558	0.895	558	1.421		558	0.003	558	-0.001	558	0.394	558	379	558	0.035	558	0.018	558	0.009	558	0.02
559	0.313	559	0.481	559	0.681	559	0.897	559	1.426		559	0.003	559	-0.001	559	0.392	559	379.5	559	0.035	559	0.018	559	0.008	559	0.02
560	0.315	560	0.485	560	0.685	560	0.9	560	1.432		560	0.003	560	-0.001	560	0.39	560	380	560	0.034	560	0.018	560	0.008	560	0.02
561	0.317	561	0.489	561	0.689	561	0.902	561	1.438		561	0.003	561	-0.001	561	0.389	561	380.5	561	0.034	561	0.018	561	0.008	561	0.02
562	0.319	562	0.492	562	0.692	562	0.904	562	1.444		562	0.003	562	-0.001	562	0.387	562	381	562	0.033	562	0.018	562	0.008	562	0.02
563	0.321	563	0.495	563	0.695	563	0.907	563	1.449		563	0.003	563	-0.001	563	0.385	563	381.5	563	0.033	563	0.018	563	0.008	563	0.02
564	0.322	564	0.497	564	0.697	564	0.908	564	1.454		564	0.003	564	-0.001	564	0.383	564	382	564	0.032	564	0.018	564	0.008	564	0.02
565	0.323	565	0.498	565	0.698	565	0.91	565	1.458		565	0.003	565	-0.001	565	0.381	565	382.5	565	0.032	565	0.018	565	0.008	565	0.02
566	0.323	566	0.498	566	0.698	566	0.911	566	1.461		566	0.003	566	-0.001	566	0.379	566	383	566	0.031	566	0.018	566	0.008	566	0.02
567	0.323	567	0.498	567	0.698	567	0.912	567	1.464		567	0.003	567	-0.001	567	0.377	567	383.5	567	0.031	567	0.018	567	0.008	567	0.02
568	0.323	568	0.496	568	0.696	568	0.912	568	1.466		568	0.003	568	-0.001	568	0.375	568	384	568	0.03	568	0.018	568	0.008	568	0.02
569	0.323	569	0.494	569	0.694	569	0.913	569	1.467		569	0.003	569	-0.001	569	0.372	569	384.5	569	0.03	569	0.018	569	0.008	569	0.02
570	0.322	570	0.492	570	0.692	570	0.913	570	1.468		570	0.003	570	-0.001	570	0.37	570	385	570	0.03	570	0.018	570	0.008	570	0.02
571	0.321	571	0.49	571	0.69	571	0.913	571	1.469		571	0.003	571	-0.001	571	0.368	571	385.5	571	0.029	571	0.017	571	0.008	571	0.02
572	0.32	572	0.488	572	0.688	572	0.913	572	1.47		572	0.003	572	-0.001	572	0.366	572	386	572	0.029	572	0.017	572	0.008	572	0.02
573	0.319	573	0.486	573	0.686	573	0.914	573	1.471		573	0.003	573	-0.001	573	0.364	573	386.5	573	0.028	573	0.017	573	0.008	573	0.02
574	0.319	574	0.484	574	0.684	574	0.914	574	1.472		574	0.003	574	-0.001	574	0.362	574	387	574	0.028	574	0.017	574	0.008	574	0.02
575	0.318	575	0.482	575	0.682	575	0.914	575	1.473		575	0.003	575	-0.001	575	0.36	575	387.5	575	0.028	575	0.017	575	0.008	575	0.02
576	0.317	576	0.48	576	0.68	576	0.914	576	1.474		576	0.003	576	-0.001	576	0.358	576	388	576	0.027	576	0.017	576	0.008	576	0.02
577	0.317	577	0.479	577	0.679	577	0.915	577	1.475		577	0.003	577	-0.001	577	0.356	577	388.5	577	0.027	577	0.017	577	0.008	577	0.02
578	0.316	578	0.478	578	0.678	578	0.915	578	1.476		578	0.003	578	-0.001	578	0.354	578	389	578	0.026	578	0.017	578	0.008	578	0.02
579	0.316	579	0.477	579	0.677	579	0.916	579	1.478		579	0.003	579	-0.001	579	0.352	579	389.5	579	0.026	579	0.017	579	0.008	579	0.02
580	0.316	580	0.477	580	0.677	580	0.917	580	1.48		580	0.003	580	-0.001	580	0.35	580	390	580	0.026	580	0.017	580	0.008	580	0.02
581	0.316	581	0.477	581	0.677	581	0.918	581	1.482		581	0.003	581	-0.001	581	0.348	581	390.5	581	0.025	581	0.017	581	0.008	581	0.02
582	0.316	582	0.477	582	0.677	582	0.919	582	1.485		582	0.003	582	-0.001	582	0.346	582	391	582	0.025	582	0.017	582	0.008	582	0.02
583	0.317	583	0.478	583	0.678	583	0.92	583	1.488		583	0.003	583	-0.001	583	0.344	583	391.5	583	0.025	583	0.017	583	0.008	583	0.021
584	0.318	584	0.479	584	0.679	584	0.922	584	1.491		584	0.003	584	0	584	0.341	584	392	584	0.024	584	0.017	584	0.008	584	0.021
585	0.318	585	0.48	585	0.68	585	0.923	585	1.494		585	0.003	585	0	585	0.339	585	392.5	585	0.024	585	0.017	585	0.008	585	0.021
586	0.319	586	0.482	586	0.682	586	0.925	586	1.497		586	0.003	586	0	586	0.337	586	393	586	0.024	586	0.017	586	0.008	586	0.021
587	0.32	587	0.483	587	0.683	587	0.927	587	1.501		587	0.003	587	0	587	0.335	587	393.5	587	0.024	587	0.017	587	0.008	587	0.021
588	0.321	588	0.485	588	0.685	588	0.928	588	1.504		588	0.003	588	0	588	0.333	588	394	588	0.023	588	0.017	588	0.008	588	0.021
589	0.323	589	0.487	589	0.687	589	0.93	589	1.508		589	0.003	589	0	589	0.331	589	394.5	589	0.023	589	0.017	589	0.008	589	0.021
590	0.324	590	0.489	590	0.689	590	0.932	590	1.512		590	0.003	590	0	590	0.329	590	395	590	0.023	590	0.017	590	0.008	590	0.021
591	0.325	591	0.492	591	0.692	591	0.934	591	1.516		591	0.003	591	0	591	0.327	591	395.5	591	0.022	591	0.017	591	0.008	591	0.021
592	0.326	592	0.494	592	0.694	592	0.936	592	1.519		592	0.003	592	0	592	0.325	592	396	592	0.022	592	0.017	592	0.008	592	0.021
593	0.328	593	0.496	593	0.696	593	0.938	593	1.523		593	0.003	593	0	593	0.323	593	396.5	593	0.022	593	0.017	593	0.008	593	0.021
594	0.329	594	0.499	594	0.699	594	0.94	594	1.527		594	0.003	594	0	594	0.321	594	397	594	0.022	594	0.017	594	0.008	594	0.021
595	0.33	595	0.501	595	0.701	595	0.942	595	1.531		595	0.003	595	0	595	0.319	595	397.5	595	0.021	595	0.017	595	0.008	595	0.021
596	0.331	596	0.503	596	0.703	596	0.944	596	1.534		596	0.003	596	0	596	0.317	596	398	596	0.021	596	0.017	596	0.008	596	0.021
597	0.333	597	0.506	597	0.706	597	0.945	597	1.538		597	0.003	597	0	597	0.315	597	398.5	597	0.021	597	0.017	597	0.008	597	0.021
598	0.334	598	0.508	598	0.708	598	0.947	598	1.542		598	0.003	598	0	598	0.313	598	399	598	0.021	598	0.017	598	0.008	598	0.021
599	0.335	599	0.51	599	0.71	599	0.949	599	1.545		599	0.003	599	0	599	0.311	599	399.5	599	0.02	599	0.017	599	0.008	599	0.021
600	0.337	600	0.513	600	0.713	600	0.951	600	1.549		600	0.003	600	0	600	0.309	600	400	600	0.02	600	0.017	600	0.008	600	0.021
601	0.338	601	0.515	601	0.715	601	0.953	601	1.552		601	0.003	601	0	601	0.307	601	400.5	601	0.02	601	0.017	601	0.008	601	0.021
602	0.339	602	0.517	602	0.717	602	0.955	602	1.556		602	0.003	602	0	602	0.305	602	401	602	0.02	602	0.017	602	0.008	602	0.021
603	0.34	603	0.519	603	0.719	603	0.956	603	1.559		603	0.002	603	0	603	0.303	603	401.5	603	0.02	603	0.016	603	0.008	603	0.021
604	0.341	604	0.521	604	0.721	604	0.958	604	1.563		604	0.002	604	0	604	0.3	604	402	604	0.019	604	0.016	604	0.008	604	0.021
605	0.343	605	0.524	605	0.724	605	0.96	605	1.566		605	0.002	605	0	605	0.298	605	402.5	605	0.019	605	0.016	605	0.008	605	0.021
606	0.344	606	0.526	606	0.726	606	0.962	606	1.569		606	0.002	606	0	606	0.296	606	403	606	0.019	606	0.016	606	0.008	606	0.021
607	0.345	607	0.528	607	0.728	607	0.963	607	1.572		607	0.003	607	0	607	0.294	607	403.5	607	0.019	607	0.016	607	0.008	607	0.021
608	0.346	608	0.53	608	0.73	608	0.965	608	1.575		608	0.003	608	0	608	0.292	608	404	608	0.019	608	0.016	608	0.008	608	0.021
609	0.347	609	0.532	609	0.732	609	0.966	609	1.578		609	0.003	609	0	609	0.29	609	404.5	609	0.018	609	0.017	609	0.008	609	0.021
610	0.348	610	0.533	610	0.733	610	0.968	610	1.581		610	0.002	610	0	610	0.288	610	405	610	0.018	610	0.017	610	0.008	610	0.021
611	0.349	611	0.535	611	0.735	611	0.969	611	1.583		611	0.002	611	0	611	0.286	611	405.5	611	0.018	611	0.017	611	0.008	611	0.021
612	0.35	612	0.537	612	0.737	612	0.971	612	1.586		612	0.002	612	0	612	0.283	612	406	612	0.018	612	0.016	612	0.008	612	0.021
613	0.351	613	0.539	613	0.739	613	0.972	613	1.589		613	0.002	613	0	613	0.281	613	406.5	613	0.018	613	0.016	613	0.008	613	0.021
614	0.352	614	0.54	614	0.74	614	0.974	614	1.591		614	0.002	614	0	614	0.279	614	407	614	0.018	614	0.016	614	0.008	614	0.021
615	0.353	615	0.542	615	0.742	615	0.975	615	1.593		615	0.002	615	0	615	0.277	615	407.5	615	0.017	615	0.016	615	0.008	615	0.021
616	0.353	616	0.544	616	0.744	616	0.976	616	1.595		616	0.002	616	0	616	0.275	616	408	616	0.017	616	0.016	616	0.008	616	0.021
617	0.354	617	0.545	617	0.745	617	0.977	617	1.598		617	0.002	617	0	617	0.273	617	408.5	617	0.017	617	0.016	617	0.008	617	0.021
618	0.355	618	0.546	618	0.746	618	0.979	618	1.599		618	0.002	618	0	618	0.271	618	409	618	0.017	618	0.016	618	0.008	618	0.021
619	0.356	619	0.548	619	0.748	619	0.98	619	1.601		619	0.003	619	0	619	0.269	619	409.5	619	0.017	619	0.016	619	0.008	619	0.021
620	0.356	620	0.549	620	0.749	620	0.981	620	1.603		620	0.003	620	0	620	0.267	620	410	620	0.017	620	0.016	620	0.008	620	0.021
621	0.357	621	0.551	621	0.751	621	0.983	621	1.605		621	0.003	621	0	621	0.266	621	410.5	621	0.016	621	0.016	621	0.008	621	0.021
622	0.358	622	0.553	622	0.753	622	0.985	622	1.607		622	0.003	622	0	622	0.264	622	411	622	0.016	622	0.016	622	0.008	622	0.021
623	0.359	623	0.554	623	0.754	623	0.986	623	1.608		623	0.003	623	0	623	0.262	623	411.5	623	0.016	623	0.016	623	0.007	623	0.021
624	0.359	624	0.555	624	0.755	624	0.987	624	1.61		624	0.003	624	0	624	0.26	624	412	624	0.016	624	0.016	624	0.007	624	0.021
625	0.36	625	0.556	625	0.756	625	0.988	625	1.611		625	0.003	625	0	625	0.258	625	412.5	625	0.016	625	0.016	625	0.008	625	0.021
626	0.36	626	0.557	626	0.757	626	0.988	626	1.612		626	0.003	626	0	626	0.256	626	413	626	0.016	626	0.016	626	0.007	626	0.021
627	0.361	627	0.558	627	0.758	627	0.989	627	1.613		627	0.003	627	0	627	0.254	627	413.5	627	0.016	627	0.016	627	0.007	627	0.021
628	0.361	628	0.559	628	0.759	628	0.99	628	1.614		628	0.003	628	0	628	0.252	628	414	628	0.016	628	0.016	628	0.007	628	0.021
629	0.361	629	0.56	629	0.76	629	0.991	629	1.615		629	0.003	629	0	629	0.25	629	414.5	629	0.016	629	0.016	629	0.007	629	0.021
630	0.362	630	0.561	630	0.761	630	0.992	630	1.616		630	0.003	630	0	630	0.248	630	415	630	0.015	630	0.016	630	0.007	630	0.021
631	0.362	631	0.561	631	0.761	631	0.992	631	1.616		631	0.003	631	0	631	0.246	631	415.5	631	0.015	631	0.016	631	0.007	631	0.021
632	0.362	632	0.562	632	0.762	632	0.993	632	1.617		632	0.003	632	0	632	0.244	632	416	632	0.015	632	0.016	632	0.007	632	0.021
633	0.363	633	0.563	633	0.763	633	0.994	633	1.617		633	0.003	633	0	633	0.242	633	416.5	633	0.015	633	0.016	633	0.007	633	0.021
634	0.363	634	0.564	634	0.764	634	0.994	634	1.618		634	0.003	634	0	634	0.24	634	417	634	0.015	634	0.015	634	0.007	634	0.021
635	0.363	635	0.564	635	0.764	635	0.995	635	1.618		635	0.003	635	0	635	0.238	635	417.5	635	0.015	635	0.015	635	0.007	635	0.021
636	0.363	636	0.565	636	0.765	636	0.996	636	1.618		636	0.003	636	0	636	0.236	636	418	636	0.015	636	0.015	636	0.007	636	0.021
637	0.363	637	0.565	637	0.765	637	0.996	637	1.618		637	0.003	637	0	637	0.234	637	418.5	637	0.015	637	0.015	637	0.007	637	0.021
638	0.364	638	0.565	638	0.765	638	0.997	638	1.618		638	0.003	638	0	638	0.232	638	419	638	0.015	638	0.015	638	0.007	638	0.021
639	0.364	639	0.566	639	0.766	639	0.997	639	1.618		639	0.003	639	0	639	0.23	639	419.5	639	0.014	639	0.015	639	0.007	639	0.021
640	0.364	640	0.566	640	0.766	640	0.997	640	1.618		640	0.003	640	0	640	0.229	640	420	640	0.014	640	0.015	640	0.007	640	0.021
641	0.364	641	0.566	641	0.766	641	0.998	641	1.617		641	0.003	641	0	641	0.227	641	420.5	641	0.014	641	0.015	641	0.007	641	0.022
642	0.364	642	0.567	642	0.767	642	0.998	642	1.617		642	0.003	642	0	642	0.225	642	421	642	0.014	642	0.015	642	0.007	642	0.022
643	0.364	643	0.567	643	0.767	643	0.998	643	1.616		643	0.002	643	0	643	0.223	643	421.5	643	0.014	643	0.015	643	0.007	643	0.022
644	0.364	644	0.567	644	0.767	644	0.999	644	1.615		644	0.002	644	0	644	0.221	644	422	644	0.014	644	0.015	644	0.007	644	0.022
645	0.363	645	0.567	645	0.767	645	0.999	645	1.614		645	0.002	645	0	645	0.219	645	422.5	645	0.014	645	0.015	645	0.007	645	0.022
646	0.363	646	0.568	646	0.768	646	0.999	646	1.614		646	0.002	646	0	646	0.217	646	423	646	0.014	646	0.015	646	0.007	646	0.022
647	0.363	647	0.568	647	0.768	647	0.999	647	1.613		647	0.003	647	0	647	0.215	647	423.5	647	0.014	647	0.015	647	0.007	647	0.022
648	0.363	648	0.568	648	0.768	648	0.999	648	1.612		648	0.002	648	0	648	0.213	648	424	648	0.014	648	0.015	648	0.007	648	0.022
649	0.363	649	0.568	649	0.768	649	1	649	1.61		649	0.002	649	0	649	0.211	649	424.5	649	0.014	649	0.015	649	0.007	649	0.022
650	0.363	650	0.568	650	0.768	650	1	650	1.609		650	0.002	650	0	650	0.209	650	425	650	0.013	650	0.015	650	0.007	650	0.022
651	0.362	651	0.568	651	0.768	651	1	651	1.608		651	0.002	651	0	651	0.207	651	425.5	651	0.013	651	0.015	651	0.007	651	0.022
652	0.362	652	0.568	652	0.768	652	1	652	1.607		652	0.002	652	0	652	0.205	652	426	652	0.013	652	0.015	652	0.007	652	0.022
653	0.362	653	0.568	653	0.768	653	1	653	1.605		653	0.002	653	0	653	0.203	653	426.5	653	0.013	653	0.015	653	0.007	653	0.022
654	0.362	654	0.569	654	0.769	654	1.001	654	1.604		654	0.002	654	0	654	0.202	654	427	654	0.013	654	0.015	654	0.007	654	0.022
655	0.361	655	0.568	655	0.768	655	1	655	1.602		655	0.002	655	0	655	0.2	655	427.5	655	0.013	655	0.015	655	0.007	655	0.022
656	0.361	656	0.568	656	0.768	656	1	656	1.601		656	0.002	656	0	656	0.198	656	428	656	0.013	656	0.015	656	0.007	656	0.022
657	0.36	657	0.568	657	0.768	657	1	657	1.599		657	0.002	657	0	657	0.196	657	428.5	657	0.013	657	0.015	657	0.007	657	0.022
658	0.36	658	0.567	658	0.767	658	1	658	1.597		658	0.002	658	0	658	0.194	658	429	658	0.013	658	0.015	658	0.007	658	0.022
659	0.359	659	0.567	659	0.767	659	0.999	659	1.595		659	0.002	659	0	659	0.192	659	429.5	659	0.013	659	0.015	659	0.007	659	0.022
660	0.359	660	0.567	660	0.767	660	0.999	660	1.593		660	0.002	660	0	660	0.19	660	430	660	0.013	660	0.015	660	0.007	660	0.022
661	0.358	661	0.566	661	0.766	661	0.999	661	1.59		661	0.002	661	0	661	0.188	661	430.5	661	0.013	661	0.015	661	0.007	661	0.022
662	0.358	662	0.566	662	0.766	662	0.998	662	1.588		662	0.002	662	0	662	0.186	662	431	662	0.013	662	0.015	662	0.007	662	0.022
663	0.357	663	0.565	663	0.765	663	0.998	663	1.586		663	0.002	663	0	663	0.184	663	431.5	663	0.013	663	0.015	663	0.007	663	0.022
664	0.356	664	0.565	664	0.765	664	0.997	664	1.584		664	0.002	664	0	664	0.182	664	432	664	0.012	664	0.015	664	0.007	664	0.022
665	0.356	665	0.564	665	0.764	665	0.997	665	1.581		665	0.002	665	0	665	0.18	665	432.5	665	0.012	665	0.015	665	0.007	665	0.022
666	0.355	666	0.563	666	0.763	666	0.996	666	1.578		666	0.002	666	0	666	0.178	666	433	666	0.012	666	0.014	666	0.007	666	0.022
667	0.354	667	0.563	667	0.763	667	0.996	667	1.576		667	0.002	667	0	667	0.176	667	433.5	667	0.012	667	0.014	667	0.007	667	0.022
668	0.354	668	0.562	668	0.762	668	0.995	668	1.573		668	0.002	668	0.001	668	0.174	668	434	668	0.012	668	0.014	668	0.007	668	0.022
669	0.353	669	0.561	669	0.761	669	0.995	669	1.57		669	0.002	669	0.001	669	0.172	669	434.5	669	0.012	669	0.014	669	0.007	669	0.022
670	0.352	670	0.56	670	0.76	670	0.994	670	1.567		670	0.002	670	0.001	670	0.171	670	435	670	0.012	670	0.014	670	0.007	670	0.022
671	0.351	671	0.56	671	0.76	671	0.994	671	1.564		671	0.002	671	0.001	671	0.169	671	435.5	671	0.012	671	0.014	671	0.007	671	0.022
672	0.351	672	0.559	672	0.759	672	0.993	672	1.561		672	0.002	672	0.001	672	0.167	672	436	672	0.012	672	0.014	672	0.007	672	0.022
673	0.35	673	0.558	673	0.758	673	0.992	673	1.558		673	0.002	673	0.001	673	0.165	673	436.5	673	0.012	673	0.014	673	0.007	673	0.022
674	0.349	674	0.557	674	0.757	674	0.991	674	1.555		674	0.002	674	0.001	674	0.163	674	437	674	0.012	674	0.014	674	0.007	674	0.022
675	0.348	675	0.556	675	0.756	675	0.991	675	1.551		675	0.002	675	0.001	675	0.161	675	437.5	675	0.012	675	0.014	675	0.007	675	0.022
676	0.347	676	0.555	676	0.755	676	0.99	676	1.548		676	0.002	676	0.001	676	0.159	676	438	676	0.012	676	0.014	676	0.007	676	0.022
677	0.346	677	0.554	677	0.754	677	0.989	677	1.545		677	0.002	677	0.001	677	0.157	677	438.5	677	0.012	677	0.014	677	0.007	677	0.022
678	0.345	678	0.554	678	0.754	678	0.988	678	1.541		678	0.002	678	0.001	678	0.155	678	439	678	0.012	678	0.014	678	0.007	678	0.022
679	0.345	679	0.554	679	0.754	679	0.988	679	1.538		679	0.002	679	0.001	679	0.153	679	439.5	679	0.011	679	0.014	679	0.007	679	0.022
680	0.344	680	0.553	680	0.753	680	0.987	680	1.535		680	0.002	680	0.001	680	0.152	680	440	680	0.011	680	0.014	680	0.007	680	0.022
681	0.343	681	0.552	681	0.752	681	0.986	681	1.531		681	0.002	681	0.001	681	0.15	681	440.5	681	0.011	681	0.014	681	0.007	681	0.022
682	0.342	682	0.551	682	0.751	682	0.985	682	1.527		682	0.002	682	0.001	682	0.148	682	441	682	0.011	682	0.014	682	0.007	682	0.022
683	0.341	683	0.55	683	0.75	683	0.984	683	1.524		683	0.002	683	0.001	683	0.146	683	441.5	683	0.011	683	0.014	683	0.007	683	0.022
684	0.34	684	0.549	684	0.749	684	0.983	684	1.52		684	0.002	684	0.001	684	0.144	684	442	684	0.011	684	0.014	684	0.007	684	0.022
685	0.339	685	0.548	685	0.748	685	0.982	685	1.516		685	0.002	685	0.001	685	0.142	685	442.5	685	0.011	685	0.014	685	0.007	685	0.022
686	0.338	686	0.547	686	0.747	686	0.981	686	1.512		686	0.002	686	0.001	686	0.141	686	443	686	0.011	686	0.014	686	0.007	686	0.022
687	0.337	687	0.546	687	0.746	687	0.98	687	1.508		687	0.002	687	0.001	687	0.139	687	443.5	687	0.011	687	0.014	687	0.007	687	0.022
688	0.336	688	0.545	688	0.745	688	0.979	688	1.504		688	0.002	688	0.001	688	0.137	688	444	688	0.011	688	0.014	688	0.007	688	0.023
689	0.334	689	0.543	689	0.743	689	0.978	689	1.5		689	0.002	689	0.001	689	0.135	689	444.5	689	0.011	689	0.014	689	0.007	689	0.023
690	0.333	690	0.542	690	0.742	690	0.977	690	1.495		690	0.002	690	0.001	690	0.133	690	445	690	0.011	690	0.014	690	0.007	690	0.023
691	0.332	691	0.541	691	0.741	691	0.975	691	1.491		691	0.002	691	0.001	691	0.131	691	445.5	691	0.011	691	0.014	691	0.007	691	0.023
692	0.331	692	0.54	692	0.74	692	0.974	692	1.487		692	0.002	692	0.001	692	0.129	692	446	692	0.01	692	0.014	692	0.007	692	0.023
693	0.33	693	0.538	693	0.738	693	0.973	693	1.482		693	0.002	693	0.001	693	0.127	693	446.5	693	0.01	693	0.014	693	0.007	693	0.023
694	0.329	694	0.537	694	0.737	694	0.972	694	1.478		694	0.002	694	0.001	694	0.125	694	447	694	0.01	694	0.014	694	0.006	694	0.023
695	0.328	695	0.536	695	0.736	695	0.97	695	1.473		695	0.002	695	0.001	695	0.124	695	447.5	695	0.01	695	0.014	695	0.006	695	0.023
696	0.326	696	0.534	696	0.734	696	0.969	696	1.469		696	0.002	696	0.001	696	0.122	696	448	696	0.01	696	0.014	696	0.006	696	0.023
697	0.325	697	0.533	697	0.733	697	0.968	697	1.464		697	0.002	697	0.001	697	0.12	697	448.5	697	0.01	697	0.014	697	0.006	697	0.023
698	0.324	698	0.532	698	0.732	698	0.967	698	1.459		698	0.002	698	0.001	698	0.118	698	449	698	0.01	698	0.014	698	0.006	698	0.023
699	0.323	699	0.532	699	0.732	699	0.966	699	1.455		699	0.002	699	0.001	699	0.116	699	449.5	699	0.01	699	0.014	699	0.006	699	0.023
700	0.322	700	0.531	700	0.731	700	0.965	700	1.45		700	0.002	700	0.001	700	0.114	700	450	700	0.01	700	0.014	700	0.006	700	0.023
701	0.32	701	0.529	701	0.729	701	0.963	701	1.445		701	0.002	701	0.001	701	0.112	701	450.5	701	0.01	701	0.014	701	0.006	701	0.023
702	0.319	702	0.528	702	0.728	702	0.962	702	1.441		702	0.002	702	0.001	702	0.111	702	451	702	0.01	702	0.014	702	0.006	702	0.023
703	0.318	703	0.527	703	0.727	703	0.96	703	1.436		703	0.002	703	0.001	703	0.109	703	451.5	703	0.009	703	0.014	703	0.006	703	0.023
704	0.317	704	0.525	704	0.725	704	0.959	704	1.432		704	0.002	704	0.001	704	0.107	704	452	704	0.009	704	0.013	704	0.006	704	0.023
705	0.316	705	0.524	705	0.724	705	0.958	705	1.427		705	0.001	705	0.001	705	0.105	705	452.5	705	0.009	705	0.013	705	0.006	705	0.023
706	0.314	706	0.522	706	0.722	706	0.956	706	1.422		706	0.001	706	0.001	706	0.103	706	453	706	0.009	706	0.013	706	0.006	706	0.023
707	0.313	707	0.521	707	0.721	707	0.955	707	1.418		707	0.001	707	0.001	707	0.101	707	453.5	707	0.009	707	0.013	707	0.006	707	0.023
708	0.312	708	0.52	708	0.72	708	0.954	708	1.413		708	0.001	708	0.001	708	0.1	708	454	708	0.009	708	0.013	708	0.006	708	0.023
709	0.311	709	0.518	709	0.718	709	0.952	709	1.409		709	0.001	709	0.001	709	0.098	709	454.5	709	0.009	709	0.013	709	0.006	709	0.023
710	0.309	710	0.517	710	0.717	710	0.951	710	1.405		710	0.001	710	0.001	710	0.096	710	455	710	0.009	710	0.013	710	0.006	710	0.023
711	0.308	711	0.515	711	0.715	711	0.95	711	1.4		711	0.001	711	0.001	711	0.094	711	455.5	711	0.009	711	0.013	711	0.006	711	0.023
712	0.307	712	0.514	712	0.714	712	0.948	712	1.396		712	0.001	712	0.001	712	0.092	712	456	712	0.009	712	0.013	712	0.006	712	0.023
713	0.306	713	0.513	713	0.713	713	0.947	713	1.391		713	0.001	713	0.001	713	0.091	713	456.5	713	0.008	713	0.013	713	0.006	713	0.023
714	0.304	714	0.511	714	0.711	714	0.945	714	1.387		714	0.001	714	0.001	714	0.089	714	457	714	0.008	714	0.013	714	0.006	714	0.023
715	0.303	715	0.51	715	0.71	715	0.944	715	1.383		715	0.001	715	0.001	715	0.087	715	457.5	715	0.008	715	0.013	715	0.006	715	0.023
716	0.302	716	0.509	716	0.709	716	0.943	716	1.379		716	0.001	716	0.001	716	0.085	716	458	716	0.008	716	0.013	716	0.006	716	0.023
717	0.301	717	0.508	717	0.708	717	0.941	717	1.375		717	0	717	0.001	717	0.084	717	458.5	717	0.008	717	0.013	717	0.006	717	0.023
718	0.3	718	0.508	718	0.708	718	0.94	718	1.371		718	0	718	0.001	718	0.082	718	459	718	0.008	718	0.013	718	0.006	718	0.023
719	0.299	719	0.506	719	0.706	719	0.939	719	1.367		719	0	719	0.001	719	0.08	719	459.5	719	0.008	719	0.013	719	0.006	719	0.023
720	0.297	720	0.505	720	0.705	720	0.937	720	1.363		720	0	720	0.001	720	0.079	720	460	720	0.008	720	0.013	720	0.006	720	0.023
721	0.296	721	0.504	721	0.704	721	0.936	721	1.359		721	0	721	0.001	721	0.077	721	460.5	721	0.008	721	0.013	721	0.006	721	0.023
722	0.295	722	0.502	722	0.702	722	0.935	722	1.355		722	0	722	0.001	722	0.075	722	461	722	0.008	722	0.013	722	0.006	722	0.023
723	0.294	723	0.501	723	0.701	723	0.933	723	1.351		723	-0.001	723	0.001	723	0.073	723	461.5	723	0.008	723	0.013	723	0.006	723	0.023
724	0.292	724	0.5	724	0.7	724	0.932	724	1.347		724	-0.001	724	0.001	724	0.072	724	462	724	0.008	724	0.013	724	0.006	724	0.023
725	0.291	725	0.498	725	0.698	725	0.93	725	1.343		725	-0.001	725	0.001	725	0.07	725	462.5	725	0.008	725	0.013	725	0.006	725	0.023
726	0.29	726	0.497	726	0.697	726	0.929	726	1.339		726	-0.001	726	0.001	726	0.068	726	463	726	0.007	726	0.013	726	0.006	726	0.023
727	0.289	727	0.496	727	0.696	727	0.928	727	1.335		727	-0.001	727	0.001	727	0.067	727	463.5	727	0.007	727	0.013	727	0.006	727	0.023
728	0.288	728	0.495	728	0.695	728	0.926	728	1.332		728	-0.002	728	0.001	728	0.065	728	464	728	0.007	728	0.013	728	0.006	728	0.023
729	0.286	729	0.494	729	0.694	729	0.925	729	1.328		729	-0.002	729	0.001	729	0.063	729	464.5	729	0.007	729	0.013	729	0.006	729	0.023
730	0.285	730	0.492	730	0.692	730	0.923	730	1.324		730	-0.002	730	0.001	730	0.061	730	465	730	0.007	730	0.013	730	0.006	730	0.023
731	0.284	731	0.491	731	0.691	731	0.922	731	1.32		731	-0.002	731	0.001	731	0.06	731	465.5	731	0.007	731	0.013	731	0.006	731	0.023
732	0.283	732	0.49	732	0.69	732	0.92	732	1.316		732	-0.002	732	0.001	732	0.058	732	466	732	0.007	732	0.013	732	0.006	732	0.023
733	0.281	733	0.489	733	0.689	733	0.918	733	1.312		733	-0.003	733	0.001	733	0.056	733	466.5	733	0.007	733	0.013	733	0.006	733	0.023
734	0.28	734	0.488	734	0.688	734	0.917	734	1.308		734	-0.003	734	0.001	734	0.055	734	467	734	0.007	734	0.013	734	0.006	734	0.023
735	0.279	735	0.488	735	0.688	735	0.915	735	1.304		735	-0.003	735	0.001	735	0.053	735	467.5	735	0.007	735	0.013	735	0.006	735	0.023
736	0.278	736	0.488	736	0.688	736	0.913	736	1.3		736	-0.003	736	0.001	736	0.051	736	468	736	0.007	736	0.013	736	0.006	736	0.023
737	0.276	737	0.486	737	0.686	737	0.911	737	1.296		737	-0.002	737	0.001	737	0.05	737	468.5	737	0.007	737	0.013	737	0.006	737	0.023
738	0.275	738	0.485	738	0.685	738	0.909	738	1.292		738	-0.002	738	0.001	738	0.048	738	469	738	0.007	738	0.013	738	0.006	738	0.023
739	0.274	739	0.484	739	0.684	739	0.907	739	1.288		739	-0.002	739	0.001	739	0.046	739	469.5	739	0.007	739	0.013	739	0.006	739	0.024
740	0.273	740	0.483	740	0.683	740	0.905	740	1.284		740	-0.002	740	0.001	740	0.044	740	470	740	0.006	740	0.013	740	0.006	740	0.024
741	0.271	741	0.482	741	0.682	741	0.904	741	1.279		741	-0.002	741	0.001	741	0.043	741	470.5	741	0.006	741	0.013	741	0.006	741	0.024
742	0.27	742	0.481	742	0.681	742	0.902	742	1.275		742	-0.002	742	0.001	742	0.041	742	471	742	0.006	742	0.013	742	0.006	742	0.024
743	0.269	743	0.48	743	0.68	743	0.9	743	1.271		743	-0.002	743	0.001	743	0.039	743	471.5	743	0.006	743	0.013	743	0.006	743	0.024
744	0.268	744	0.479	744	0.679	744	0.898	744	1.267		744	-0.002	744	0.001	744	0.038	744	472	744	0.006	744	0.013	744	0.006	744	0.024
745	0.266	745	0.478	745	0.678	745	0.896	745	1.263		745	-0.003	745	0.001	745	0.036	745	472.5	745	0.006	745	0.013	745	0.006	745	0.024
746	0.265	746	0.478	746	0.678	746	0.894	746	1.26		746	-0.003	746	0.001	746	0.034	746	473	746	0.006	746	0.013	746	0.006	746	0.024
747	0.264	747	0.478	747	0.678	747	0.891	747	1.256		747	-0.003	747	0.001	747	0.033	747	473.5	747	0.006	747	0.013	747	0.006	747	0.024
748	0.263	748	0.478	748	0.678	748	0.889	748	1.252		748	-0.003	748	0.001	748	0.031	748	474	748	0.006	748	0.013	748	0.006	748	0.024
749	0.262	749	0.477	749	0.677	749	0.887	749	1.248		749	-0.004	749	0.001	749	0.03	749	474.5	749	0.006	749	0.013	749	0.006	749	0.024
750	0.26	750	0.476	750	0.676	750	0.886	750	1.244		750	-0.004	750	0.001	750	0.028	750	475	750	0.006	750	0.013	750	0.006	750	0.024
751	0.259	751	0.475	751	0.675	751	0.884	751	1.24		751	-0.004	751	0.001	751	0.026	751	475.5	751	0.006	751	0.013	751	0.006	751	0.024
752	0.258	752	0.474	752	0.674	752	0.882	752	1.236		752	-0.004	752	0.001	752	0.025	752	476	752	0.006	752	0.012	752	0.006	752	0.024
753	0.257	753	0.473	753	0.673	753	0.88	753	1.232		753	-0.004	753	0.001	753	0.023	753	476.5	753	0.006	753	0.012	753	0.006	753	0.024
754	0.256	754	0.472	754	0.672	754	0.878	754	1.228		754	-0.004	754	0.001	754	0.022	754	477	754	0.006	754	0.012	754	0.006	754	0.024
755	0.254	755	0.47	755	0.67	755	0.876	755	1.225		755	-0.004	755	0.001	755	0.02	755	477.5	755	0.006	755	0.012	755	0.006	755	0.024
756	0.253	756	0.469	756	0.669	756	0.874	756	1.221		756	-0.004	756	0.001	756	0.019	756	478	756	0.006	756	0.012	756	0.006	756	0.024
757	0.252	757	0.468	757	0.668	757	0.873	757	1.217		757	-0.004	757	0.001	757	0.017	757	478.5	757	0.006	757	0.012	757	0.006	757	0.024
758	0.251	758	0.467	758	0.667	758	0.871	758	1.213		758	-0.004	758	0.001	758	0.015	758	479	758	0.006	758	0.012	758	0.006	758	0.024
759	0.25	759	0.466	759	0.666	759	0.869	759	1.209		759	-0.004	759	0.001	759	0.014	759	479.5	759	0.006	759	0.012	759	0.006	759	0.024
760	0.248	760	0.465	760	0.665	760	0.866	760	1.205		760	-0.004	760	0.002	760	0.012	760	480	760	0.006	760	0.012	760	0.006	760	0.024
761	0.247	761	0.465	761	0.665	761	0.863	761	1.202		761	-0.003	761	0.002	761	0.011	761	480.5	761	0.005	761	0.012	761	0.006	761	0.024
762	0.246	762	0.464	762	0.664	762	0.861	762	1.198		762	-0.003	762	0.002	762	0.01	762	481	762	0.005	762	0.012	762	0.006	762	0.024
763	0.245	763	0.463	763	0.663	763	0.859	763	1.195		763	-0.003	763	0.002	763	0.008	763	481.5	763	0.005	763	0.012	763	0.006	763	0.024
764	0.244	764	0.461	764	0.661	764	0.857	764	1.191		764	-0.003	764	0.002	764	0.007	764	482	764	0.005	764	0.012	764	0.006	764	0.024
765	0.243	765	0.46	765	0.66	765	0.855	765	1.188		765	-0.003	765	0.002	765	0.005	765	482.5	765	0.005	765	0.012	765	0.006	765	0.024
766	0.242	766	0.458	766	0.658	766	0.853	766	1.184		766	-0.003	766	0.002	766	0.004	766	483	766	0.005	766	0.012	766	0.006	766	0.024
767	0.24	767	0.457	767	0.657	767	0.851	767	1.18		767	-0.003	767	0.002	767	0.003	767	483.5	767	0.005	767	0.012	767	0.006	767	0.024
768	0.239	768	0.455	768	0.655	768	0.85	768	1.177		768	-0.003	768	0.002	768	0.001	768	484	768	0.005	768	0.012	768	0.006	768	0.024
769	0.238	769	0.453	769	0.653	769	0.848	769	1.173		769	-0.003	769	0.002	769	-2.77556e-17	769	484.5	769	0.005	769	0.012	769	0.006	769	0.024
770	0.237	770	0.451	770	0.651	770	0.846	770	1.169		770	-0.003	770	0.002	770	-0.002	770	485	770	0.005	770	0.012	770	0.006	770	0.024
771	0.236	771	0.449	771	0.649	771	0.844	771	1.166		771	-0.003	771	0.002	771	-0.003	771	485.5	771	0.005	771	0.012	771	0.006	771	0.024
772	0.235	772	0.447	772	0.647	772	0.842	772	1.162		772	-0.003	772	0.002	772	-0.005	772	486	772	0.005	772	0.012	772	0.006	772	0.024
773	0.233	773	0.445	773	0.645	773	0.84	773	1.159		773	-0.003	773	0.002	773	-0.006	773	486.5	773	0.005	773	0.012	773	0.006	773	0.024
774	0.232	774	0.443	774	0.643	774	0.838	774	1.155		774	-0.003	774	0.002	774	-0.008	774	487	774	0.005	774	0.012	774	0.006	774	0.024
775	0.231	775	0.441	775	0.641	775	0.836	775	1.151		775	-0.003	775	0.002	775	-0.009	775	487.5	775	0.005	775	0.012	775	0.006	775	0.024
776	0.23	776	0.439	776	0.639	776	0.834	776	1.148		776	-0.003	776	0.002	776	-0.01	776	488	776	0.005	776	0.012	776	0.006	776	0.024
777	0.229	777	0.437	777	0.637	777	0.832	777	1.144		777	-0.003	777	0.002	777	-0.012	777	488.5	777	0.005	777	0.012	777	0.006	777	0.025
778	0.228	778	0.435	778	0.635	778	0.83	778	1.141		778	-0.003	778	0.002	778	-0.013	778	489	778	0.005	778	0.012	778	0.006	778	0.025
779	0.227	779	0.433	779	0.633	779	0.828	779	1.137		779	-0.003	779	0.002	779	-0.015	779	489.5	779	0.005	779	0.012	779	0.006	779	0.025
780	0.226	780	0.431	780	0.631	780	0.826	780	1.134		780	-0.003	780	0.002	780	-0.016	780	490	780	0.005	780	0.012	780	0.006	780	0.025
781	0.224	781	0.429	781	0.629	781	0.824	781	1.131		781	-0.003	781	0.002	781	-0.017	781	490.5	781	0.005	781	0.012	781	0.006	781	0.025
782	0.223	782	0.427	782	0.627	782	0.822	782	1.127		782	-0.003	782	0.002	782	-0.019	782	491	782	0.005	782	0.012	782	0.006	782	0.025
783	0.222	783	0.426	783	0.626	783	0.82	783	1.124		783	-0.003	783	0.002	783	-0.02	783	491.5	783	0.005	783	0.012	783	0.006	783	0.025
784	0.221	784	0.424	784	0.624	784	0.818	784	1.12		784	-0.003	784	0.002	784	-0.021	784	492	784	0.005	784	0.012	784	0.006	784	0.025
785	0.22	785	0.422	785	0.622	785	0.817	785	1.117		785	-0.002	785	0.002	785	-0.022	785	492.5	785	0.004	785	0.012	785	0.006	785	0.025
786	0.219	786	0.42	786	0.62	786	0.815	786	1.114		786	-0.002	786	0.002	786	-0.023	786	493	786	0.004	786	0.012	786	0.006	786	0.025
787	0.218	787	0.419	787	0.619	787	0.813	787	1.11		787	-0.002	787	0.002	787	-0.025	787	493.5	787	0.004	787	0.012	787	0.006	787	0.025
788	0.217	788	0.417	788	0.617	788	0.811	788	1.107		788	-0.002	788	0.002	788	-0.026	788	494	788	0.004	788	0.012	788	0.006	788	0.025
789	0.216	789	0.415	789	0.615	789	0.809	789	1.104		789	-0.002	789	0.002	789	-0.027	789	494.5	789	0.004	789	0.012	789	0.006	789	0.025
790	0.215	790	0.413	790	0.613	790	0.807	790	1.101		790	-0.002	790	0.002	790	-0.028	790	495	790	0.004	790	0.012	790	0.006	790	0.025
791	0.214	791	0.411	791	0.611	791	0.805	791	1.097		791	-0.002	791	0.002	791	-0.03	791	495.5	791	0.004	791	0.012	791	0.006	791	0.025
792	0.213	792	0.409	792	0.609	792	0.803	792	1.094		792	-0.001	792	0.002	792	-0.031	792	496	792	0.004	792	0.012	792	0.006	792	0.025
793	0.212	793	0.408	793	0.608	793	0.801	793	1.091		793	-0.001	793	0.002	793	-0.032	793	496.5	793	0.004	793	0.012	793	0.006	793	0.025
794	0.21	794	0.406	794	0.606	794	0.799	794	1.088		794	-0.001	794	0.002	794	-0.033	794	497	794	0.004	794	0.012	794	0.005	794	0.025
795	0.209	795	0.404	795	0.604	795	0.797	795	1.085		795	-0.001	795	0.002	795	-0.034	795	497.5	795	0.004	795	0.012	795	0.006	795	0.025
796	0.208	796	0.402	796	0.602	796	0.796	796	1.081		796	-0.001	796	0.002	796	-0.036	796	498	796	0.004	796	0.012	796	0.005	796	0.025
797	0.207	797	0.401	797	0.601	797	0.794	797	1.078		797	-0.001	797	0.002	797	-0.037	797	498.5	797	0.004	797	0.012	797	0.005	797	0.025
798	0.206	798	0.399	798	0.599	798	0.792	798	1.076		798	0	798	0.002	798	-0.038	798	499	798	0.004	798	0.012	798	0.005	798	0.025
799	0.205	799	0.398	799	0.598	799	0.79	799	1.073		799	0	799	0.002	799	-0.039	799	499.5	799	0.004	799	0.012	799	0.005	799	0.025
800	0.205	800	0.397	800	0.597	800	0.789	800	1.071		800	0	800	0.002	800	-0.04	800	500	800	0.004	800	0.012	800	0.005	800	0.025
																		500.5		0.004		0.012		0.005		0.025
																		501		0.004		0.012		0.005		0.025
																		501.5		0.004		0.012		0.005		0.025
																		502		0.004		0.012		0.005		0.025
																		502.5		0.004		0.011		0.005		0.025
																		503		0.004		0.011		0.005		0.025
																		503.5		0.004		0.011		0.005		0.025
																		504		0.004		0.011		0.005		0.025
																		504.5		0.004		0.011		0.005		0.025
																		505		0.004		0.011		0.005		0.026
																		505.5		0.004		0.011		0.005		0.026
																		506		0.004		0.011		0.005		0.026
																		506.5		0.004		0.011		0.005		0.026
																		507		0.004		0.011		0.005		0.026
																		507.5		0.004		0.011		0.005		0.026
																		508		0.003		0.011		0.005		0.026
																		508.5		0.003		0.011		0.005		0.026
																		509		0.003		0.011		0.005		0.026
																		509.5		0.003		0.011		0.005		0.026
																		510		0.003		0.011		0.005		0.026
																		510.5		0.003		0.011		0.005		0.026
																		511		0.003		0.011		0.005		0.026
																		511.5		0.003		0.011		0.005		0.026
																		512		0.003		0.011		0.005		0.026
																		512.5		0.003		0.011		0.005		0.026
																		513		0.003		0.011		0.005		0.026
																		513.5		0.003		0.011		0.005		0.026
																		514		0.003		0.011		0.005		0.026
																		514.5		0.003		0.011		0.005		0.026
																		515		0.003		0.011		0.005		0.026
																		515.5		0.003		0.011		0.005		0.026
																		516		0.003		0.011		0.005		0.026
																		516.5		0.003		0.011		0.005		0.026
																		517		0.003		0.011		0.005		0.026
																		517.5		0.003		0.011		0.005		0.026
																		518		0.003		0.011		0.005		0.026
																		518.5		0.003		0.011		0.005		0.026
																		519		0.003		0.011		0.005		0.026
																		519.5		0.003		0.011		0.005		0.027
																		520		0.003		0.011		0.005		0.027
																		520.5		0.003		0.011		0.005		0.027
																		521		0.003		0.011		0.005		0.027
																		521.5		0.003		0.011		0.005		0.027
																		522		0.003		0.011		0.005		0.027
																		522.5		0.003		0.011		0.005		0.027
																		523		0.003		0.011		0.005		0.027
																		523.5		0.003		0.011		0.005		0.027
																		524		0.003		0.011		0.005		0.027
																		524.5		0.003		0.011		0.005		0.027
																		525		0.003		0.011		0.005		0.027
																		525.5		0.003		0.011		0.005		0.027
																		526		0.003		0.011		0.005		0.027
																		526.5		0.003		0.011		0.005		0.027
																		527		0.003		0.011		0.005		0.027
																		527.5		0.003		0.011		0.005		0.027
																		528		0.003		0.011		0.005		0.027
																		528.5		0.003		0.011		0.005		0.027
																		529		0.003		0.011		0.005		0.027
																		529.5		0.003		0.011		0.005		0.027
																		530		0.003		0.011		0.005		0.027
																		530.5		0.003		0.011		0.005		0.027
																		531		0.003		0.011		0.005		0.027
																		531.5		0.003		0.011		0.005		0.027
																		532		0.003		0.011		0.005		0.027
																		532.5		0.003		0.011		0.005		0.027
																		533		0.003		0.011		0.005		0.027
																		533.5		0.003		0.011		0.005		0.028
																		534		0.003		0.01		0.005		0.028
																		534.5		0.003		0.01		0.005		0.028
																		535		0.003		0.01		0.005		0.028
																		535.5		0.003		0.01		0.005		0.028
																		536		0.003		0.01		0.005		0.028
																		536.5		0.002		0.01		0.005		0.028
																		537		0.002		0.01		0.005		0.028
																		537.5		0.002		0.01		0.005		0.028
																		538		0.002		0.01		0.005		0.028
																		538.5		0.002		0.01		0.005		0.028
																		539		0.002		0.01		0.005		0.028
																		539.5		0.002		0.01		0.005		0.028
																		540		0.002		0.01		0.005		0.028
																		540.5		0.002		0.01		0.005		0.028
																		541		0.002		0.01		0.005		0.028
																		541.5		0.002		0.01		0.005		0.028
																		542		0.002		0.01		0.005		0.028
																		542.5		0.002		0.01		0.005		0.028
																		543		0.002		0.01		0.005		0.028
																		543.5		0.002		0.01		0.005		0.028
																		544		0.002		0.01		0.005		0.028
																		544.5		0.002		0.01		0.005		0.028
																		545		0.002		0.01		0.005		0.028
																		545.5		0.002		0.01		0.005		0.028
																		546		0.002		0.01		0.005		0.028
																		546.5		0.002		0.01		0.005		0.028
																		547		0.002		0.01		0.005		0.028
																		547.5		0.002		0.01		0.005		0.028
																		548		0.002		0.01		0.005		0.028
																		548.5		0.002		0.01		0.005		0.028
																		549		0.002		0.01		0.005		0.029
																		549.5		0.002		0.01		0.005		0.029
																		550		0.002		0.01		0.005		0.029
																		550.5		0.002		0.01		0.005		0.029
																		551		0.002		0.01		0.005		0.029
																		551.5		0.002		0.01		0.005		0.029
																		552		0.002		0.01		0.005		0.029
																		552.5		0.002		0.01		0.005		0.029
																		553		0.002		0.01		0.005		0.029
																		553.5		0.002		0.01		0.005		0.029
																		554		0.002		0.01		0.005		0.029
																		554.5		0.002		0.01		0.005		0.029
																		555		0.002		0.01		0.005		0.029
																		555.5		0.002		0.01		0.005		0.029
																		556		0.002		0.01		0.005		0.029
																		556.5		0.002		0.01		0.005		0.029
																		557		0.002		0.01		0.005		0.029
																		557.5		0.002		0.01		0.005		0.029
																		558		0.002		0.01		0.005		0.029
																		558.5		0.002		0.01		0.005		0.029
																		559		0.002		0.01		0.005		0.029
																		559.5		0.002		0.01		0.005		0.029
																		560		0.002		0.01		0.005		0.029
																		560.5		0.002		0.01		0.005		0.029
																		561		0.002		0.01		0.004		0.029
																		561.5		0.002		0.01		0.004		0.029
																		562		0.002		0.01		0.004		0.029
																		562.5		0.002		0.01		0.004		0.029
																		563		0.002		0.009		0.004		0.029
																		563.5		0.002		0.009		0.004		0.029
																		564		0.002		0.009		0.004		0.029
																		564.5		0.002		0.009		0.004		0.029
																		565		0.002		0.009		0.004		0.029
																		565.5		0.002		0.009		0.004		0.029
																		566		0.002		0.009		0.004		0.029
																		566.5		0.002		0.009		0.004		0.029
																		567		0.002		0.009		0.004		0.03
																		567.5		0.002		0.009		0.004		0.03
																		568		0.002		0.01		0.004		0.03
																		568.5		0.002		0.01		0.004		0.03
																		569		0.002		0.01		0.004		0.03
																		569.5		0.002		0.009		0.004		0.03
																		570		0.002		0.009		0.004		0.03
																		570.5		0.002		0.009		0.004		0.03
																		571		0.002		0.009		0.004		0.03
																		571.5		0.002		0.009		0.004		0.03
																		572		0.002		0.009		0.004		0.03
																		572.5		0.002		0.009		0.004		0.03
																		573		0.002		0.009		0.004		0.03
																		573.5		0.002		0.009		0.004		0.03
																		574		0.002		0.009		0.004		0.03
																		574.5		0.002		0.009		0.004		0.03
																		575		0.002		0.009		0.004		0.03
																		575.5		0.002		0.009		0.004		0.03
																		576		0.002		0.009		0.004		0.03
																		576.5		0.002		0.009		0.004		0.03
																		577		0.002		0.009		0.004		0.03
																		577.5		0.002		0.009		0.004		0.03
																		578		0.002		0.009		0.004		0.03
																		578.5		0.002		0.009		0.004		0.03
																		579		0.002		0.009		0.004		0.03
																		579.5		0.002		0.009		0.004		0.03
																		580		0.002		0.009		0.004		0.03
																		580.5		0.002		0.009		0.004		0.03
																		581		0.002		0.009		0.004		0.03
																		581.5		0.002		0.009		0.004		0.03
																		582		0.002		0.009		0.004		0.03
																		582.5		0.002		0.009		0.004		0.03
																		583		0.002		0.009		0.004		0.03
																		583.5		0.002		0.009		0.004		0.03
																		584		0.002		0.009		0.004		0.03
																		584.5		0.002		0.009		0.004		0.03
																		585		0.002		0.009		0.004		0.03
																		585.5		0.002		0.009		0.004		0.03
																		586		0.002		0.009		0.004		0.03
																		586.5		0.002		0.009		0.004		0.03
																		587		0.002		0.009		0.004		0.03
																		587.5		0.002		0.009		0.004		0.03
																		588		0.002		0.009		0.004		0.03
																		588.5		0.002		0.009		0.004		0.03
																		589		0.002		0.009		0.004		0.03
																		589.5		0.002		0.009		0.004		0.03
																		590		0.002		0.009		0.004		0.03
																		590.5		0.002		0.009		0.004		0.03
																		591		0.002		0.009		0.004		0.03
																		591.5		0.002		0.009		0.004		0.03
																		592		0.002		0.009		0.004		0.03
																		592.5		0.002		0.009		0.004		0.031
																		593		0.002		0.009		0.004		0.031
																		593.5		0.002		0.009		0.004		0.031
																		594		0.002		0.009		0.004		0.031
																		594.5		0.002		0.009		0.004		0.031
																		595		0.002		0.009		0.004		0.031
																		595.5		0.002		0.009		0.004		0.031
																		596		0.002		0.009		0.004		0.031
																		596.5		0.002		0.009		0.004		0.031
																		597		0.002		0.009		0.004		0.031
																		597.5		0.002		0.009		0.004		0.031
																		598		0.002		0.009		0.004		0.031
																		598.5		0.002		0.009		0.004		0.031
																		599		0.002		0.009		0.004		0.031
																		599.5		0.002		0.009		0.004		0.031
																		600		0.002		0.009		0.004		0.031
																		600.5		0.002		0.009		0.004		0.031
																		601		0.002		0.009		0.004		0.031
																		601.5		0.002		0.009		0.004		0.031
																		602		0.002		0.009		0.004		0.031
																		602.5		0.002		0.009		0.004		0.031
																		603		0.002		0.009		0.004		0.031
																		603.5		0.002		0.008		0.004		0.031
																		604		0.002		0.008		0.004		0.031
																		604.5		0.002		0.008		0.004		0.031
																		605		0.002		0.008		0.004		0.031
																		605.5		0.002		0.008		0.004		0.031
																		606		0.002		0.008		0.004		0.031
																		606.5		0.002		0.008		0.004		0.031
																		607		0.002		0.008		0.004		0.031
																		607.5		0.002		0.008		0.004		0.031
																		608		0.002		0.008		0.004		0.031
																		608.5		0.002		0.008		0.004		0.031
																		609		0.002		0.008		0.004		0.031
																		609.5		0.002		0.008		0.004		0.031
																		610		0.002		0.008		0.004		0.031
																		610.5		0.002		0.008		0.004		0.031
																		611		0.002		0.008		0.004		0.031
																		611.5		0.002		0.008		0.004		0.031
																		612		0.002		0.008		0.004		0.031
																		612.5		0.002		0.008		0.004		0.031
																		613		0.002		0.008		0.004		0.031
																		613.5		0.002		0.008		0.004		0.031
																		614		0.002		0.008		0.004		0.031
																		614.5		0.002		0.008		0.004		0.031
																		615		0.002		0.008		0.004		0.031
																		615.5		0.002		0.008		0.004		0.031
																		616		0.002		0.008		0.004		0.031
																		616.5		0.002		0.008		0.004		0.031
																		617		0.002		0.008		0.004		0.031
																		617.5		0.002		0.008		0.004		0.031
																		618		0.002		0.008		0.004		0.031
																		618.5		0.002		0.008		0.004		0.031
																		619		0.002		0.008		0.004		0.031
																		619.5		0.002		0.008		0.004		0.031
																		620		0.002		0.008		0.004		0.031
																		620.5		0.002		0.008		0.004		0.031
																		621		0.002		0.008		0.004		0.031
																		621.5		0.002		0.008		0.004		0.031
																		622		0.002		0.008		0.004		0.031
																		622.5		0.001		0.008		0.004		0.031
																		623		0.001		0.008		0.004		0.031
																		623.5		0.001		0.008		0.004		0.031
																		624		0.001		0.008		0.004		0.031
																		624.5		0.001		0.008		0.004		0.031
																		625		0.001		0.008		0.004		0.031
																		625.5		0.001		0.008		0.004		0.031
																		626		0.001		0.008		0.004		0.031
																		626.5		0.001		0.008		0.004		0.031
																		627		0.001		0.008		0.004		0.031
																		627.5		0.001		0.008		0.004		0.031
																		628		0.001		0.008		0.004		0.031
																		628.5		0.001		0.008		0.004		0.031
																		629		0.001		0.008		0.004		0.031
																		629.5		0.001		0.008		0.004		0.031
																		630		0.001		0.008		0.004		0.031
																		630.5		0.001		0.008		0.004		0.031
																		631		0.001		0.007		0.004		0.031
																		631.5		0.001		0.007		0.004		0.031
																		632		0.001		0.007		0.004		0.031
																		632.5		0.001		0.007		0.004		0.031
																		633		0.001		0.007		0.004		0.031
																		633.5		0.001		0.007		0.004		0.031
																		634		0.001		0.007		0.004		0.03
																		634.5		0.001		0.007		0.004		0.03
																		635		0.001		0.007		0.004		0.03
																		635.5		0.001		0.007		0.004		0.03
																		636		0.001		0.007		0.004		0.03
																		636.5		0.001		0.007		0.004		0.03
																		637		0.001		0.007		0.004		0.03
																		637.5		0.001		0.007		0.004		0.03
																		638		0.001		0.007		0.004		0.03
																		638.5		0.001		0.007		0.004		0.03
																		639		0.001		0.007		0.004		0.03
																		639.5		0.001		0.007		0.004		0.03
																		640		0.001		0.007		0.004		0.03
																		640.5		0.001		0.007		0.004		0.03
																		641		0.001		0.007		0.004		0.03
																		641.5		0.001		0.007		0.004		0.03
																		642		0.001		0.007		0.004		0.03
																		642.5		0.001		0.007		0.004		0.03
																		643		0.001		0.007		0.004		0.03
																		643.5		0.001		0.007		0.004		0.03
																		644		0.001		0.007		0.004		0.03
																		644.5		0.001		0.007		0.004		0.03
																		645		0.001		0.007		0.004		0.03
																		645.5		0.001		0.007		0.004		0.03
																		646		0.001		0.007		0.004		0.03
																		646.5		0.001		0.007		0.004		0.03
																		647		0.001		0.007		0.004		0.03
																		647.5		0.001		0.007		0.004		0.03
																		648		0.001		0.007		0.004		0.03
																		648.5		0.001		0.007		0.004		0.03
																		649		0.001		0.007		0.004		0.03
																		649.5		0.001		0.007		0.003		0.03
																		650		0.001		0.007		0.004		0.03
																		650.5		0.001		0.007		0.004		0.03
																		651		0.001		0.007		0.004		0.03
																		651.5		0.001		0.007		0.004		0.03
																		652		0.001		0.007		0.004		0.03
																		652.5		0.001		0.007		0.004		0.03
																		653		0.001		0.007		0.003		0.03
																		653.5		0.001		0.007		0.003		0.03
																		654		0.001		0.007		0.003		0.03
																		654.5		0.001		0.007		0.003		0.03
																		655		0.001		0.007		0.003		0.03
																		655.5		0.001		0.007		0.003		0.03
																		656		0.001		0.007		0.003		0.03
																		656.5		0.001		0.007		0.003		0.03
																		657		0.001		0.007		0.003		0.03
																		657.5		0.001		0.007		0.003		0.03
																		658		0.001		0.007		0.003		0.03
																		658.5		0.001		0.007		0.003		0.029
																		659		0.001		0.007		0.003		0.029
																		659.5		0.001		0.007		0.003		0.029
																		660		0.001		0.007		0.003		0.029
																		660.5		0.001		0.007		0.003		0.029
																		661		0.001		0.007		0.003		0.029
																		661.5		0.001		0.007		0.003		0.029
																		662		0.001		0.007		0.003		0.029
																		662.5		0.001		0.007		0.003		0.029
																		663		0.001		0.007		0.003		0.029
																		663.5		0.001		0.007		0.003		0.029
																		664		0.001		0.007		0.003		0.029
																		664.5		0.001		0.007		0.003		0.029
																		665		0.001		0.007		0.003		0.029
																		665.5		0.001		0.007		0.003		0.029
																		666		0.001		0.007		0.003		0.029
																		666.5		0.001		0.007		0.003		0.029
																		667		0.001		0.007		0.003		0.029
																		667.5		0.001		0.007		0.003		0.029
																		668		0.001		0.007		0.003		0.029
																		668.5		0.001		0.007		0.003		0.029
																		669		0.001		0.007		0.003		0.029
																		669.5		0.001		0.007		0.003		0.029
																		670		0.001		0.007		0.003		0.029
																		670.5		0.001		0.007		0.003		0.029
																		671		0.001		0.007		0.003		0.029
																		671.5		0.001		0.007		0.003		0.029
																		672		0.001		0.007		0.003		0.029
																		672.5		0.001		0.007		0.003		0.029
																		673		0.001		0.007		0.003		0.029
																		673.5		0.001		0.007		0.003		0.029
																		674		0.001		0.007		0.003		0.028
																		674.5		0.001		0.007		0.003		0.028
																		675		0.001		0.007		0.003		0.028
																		675.5		0.001		0.007		0.003		0.028
																		676		0.001		0.007		0.003		0.028
																		676.5		0.001		0.007		0.003		0.028
																		677		0.001		0.007		0.003		0.028
																		677.5		0.001		0.007		0.003		0.028
																		678		0.001		0.007		0.003		0.028
																		678.5		0.001		0.007		0.003		0.028
																		679		0.001		0.007		0.003		0.028
																		679.5		0.001		0.007		0.003		0.028
																		680		0.001		0.007		0.003		0.028
																		680.5		0.001		0.007		0.003		0.028
																		681		0.001		0.007		0.003		0.028
																		681.5		0.001		0.007		0.003		0.028
																		682		0.001		0.007		0.003		0.028
																		682.5		0.001		0.007		0.003		0.028
																		683		0.001		0.007		0.003		0.028
																		683.5		0.001		0.007		0.003		0.028
																		684		0.001		0.007		0.003		0.028
																		684.5		0.001		0.007		0.003		0.028
																		685		0.001		0.007		0.003		0.028
																		685.5		0.001		0.007		0.003		0.028
																		686		0.001		0.007		0.003		0.028
																		686.5		0.001		0.007		0.003		0.028
																		687		0.001		0.006		0.003		0.028
																		687.5		0.001		0.006		0.003		0.028
																		688		0.001		0.006		0.003		0.028
																		688.5		0.001		0.006		0.003		0.028
																		689		0.001		0.006		0.003		0.028
																		689.5		0.001		0.006		0.003		0.028
																		690		0.001		0.006		0.003		0.028
																		690.5		0.001		0.006		0.003		0.027
																		691		0.001		0.006		0.003		0.027
																		691.5		0.001		0.006		0.003		0.027
																		692		0.001		0.006		0.003		0.027
																		692.5		0.001		0.006		0.003		0.027
																		693		0.001		0.006		0.003		0.027
																		693.5		0.001		0.006		0.003		0.027
																		694		0.001		0.006		0.003		0.027
																		694.5		0.001		0.006		0.003		0.027
																		695		0.001		0.006		0.003		0.027
																		695.5		0.001		0.006		0.003		0.027
																		696		0.001		0.006		0.003		0.027
																		696.5		0.001		0.006		0.003		0.027
																		697		0.001		0.006		0.003		0.027
																		697.5		0.001		0.006		0.003		0.027
																		698		0.001		0.006		0.003		0.027
																		698.5		0.001		0.006		0.003		0.027
																		699		0.001		0.006		0.003		0.027
																		699.5		0.001		0.006		0.003		0.027
																		700		0.001		0.006		0.003		0.027
																		700.5		0.001		0.006		0.003		0.027
																		701		0.001		0.006		0.003		0.027
																		701.5		0.001		0.006		0.003		0.027
																		702		0.001		0.006		0.003		0.027
																		702.5		0.001		0.006		0.003		0.027
																		703		0.001		0.006		0.003		0.027
																		703.5		0.001		0.006		0.003		0.027
																		704		0.001		0.006		0.003		0.027
																		704.5		0.001		0.006		0.003		0.027
																		705		0.001		0.006		0.003		0.027
																		705.5		0.001		0.006		0.003		0.027
																		706		0.001		0.006		0.003		0.027
																		706.5		0.001		0.006		0.003		0.027
																		707		0.001		0.006		0.003		0.026
																		707.5		0.001		0.006		0.003		0.026
																		708		0.001		0.006		0.003		0.026
																		708.5		0.001		0.006		0.003		0.026
																		709		0.001		0.006		0.003		0.026
																		709.5		0.001		0.006		0.003		0.026
																		710		0.001		0.006		0.003		0.026
																		710.5		0.001		0.006		0.003		0.026
																		711		0.001		0.006		0.003		0.026
																		711.5		0.001		0.006		0.003		0.026
																		712		0.001		0.006		0.003		0.026
																		712.5		0.001		0.006		0.003		0.026
																		713		0.001		0.006		0.003		0.026
																		713.5		0.001		0.006		0.003		0.026
																		714		0.001		0.006		0.003		0.026
																		714.5		0.001		0.006		0.003		0.026
																		715		0.001		0.006		0.003		0.026
																		715.5		0.001		0.006		0.003		0.026
																		716		0.001		0.006		0.003		0.026
																		716.5		0.001		0.006		0.003		0.026
																		717		0.001		0.006		0.003		0.026
																		717.5		0.001		0.006		0.003		0.026
																		718		0.001		0.006		0.003		0.026
																		718.5		0.001		0.006		0.003		0.026
																		719		0.001		0.006		0.003		0.026
																		719.5		0.001		0.006		0.003		0.026
																		720		0.001		0.006		0.003		0.026
																		720.5		0.001		0.006		0.003		0.026
																		721		0.001		0.006		0.003		0.026
																		721.5		0.001		0.006		0.003		0.026
																		722		0.001		0.006		0.003		0.025
																		722.5		0.001		0.006		0.003		0.025
																		723		0.001		0.006		0.003		0.025
																		723.5		0.001		0.006		0.003		0.025
																		724		0.001		0.007		0.003		0.025
																		724.5		0.001		0.007		0.003		0.025
																		725		0.001		0.007		0.003		0.025
																		725.5		0.001		0.007		0.003		0.025
																		726		0.001		0.007		0.003		0.025
																		726.5		0.001		0.007		0.003		0.025
																		727		0.001		0.007		0.003		0.025
																		727.5		0.001		0.007		0.003		0.025
																		728		0.001		0.007		0.003		0.025
																		728.5		0.001		0.007		0.003		0.025
																		729		0.001		0.007		0.003		0.025
																		729.5		0.001		0.007		0.003		0.025
																		730		0.001		0.007		0.003		0.025
																		730.5		0.001		0.006		0.003		0.025
																		731		0.001		0.006		0.003		0.025
																		731.5		0.001		0.006		0.003		0.025
																		732		0.001		0.006		0.003		0.025
																		732.5		0.001		0.006		0.003		0.025
																		733		0.001		0.006		0.003		0.025
																		733.5		0.001		0.005		0.003		0.025
																		734		0.001		0.005		0.003		0.025
																		734.5		0.001		0.005		0.003		0.025
																		735		0.001		0.005		0.003		0.025
																		735.5		0.001		0.005		0.003		0.025
																		736		0.001		0.004		0.003		0.025
																		736.5		0.001		0.004		0.003		0.025
																		737		0.001		0.004		0.003		0.025
																		737.5		0.001		0.004		0.003		0.025
																		738		0.001		0.003		0.003		0.025
																		738.5		0.001		0.003		0.003		0.025
																		739		0.001		0.003		0.003		0.024
																		739.5		0.001		0.003		0.003		0.024
																		740		0.001		0.003		0.002		0.024
																		740.5		0.001		0.003		0.002		0.024
																		741		0.001		0.003		0.002		0.024
																		741.5		0.001		0.003		0.002		0.024
																		742		0.001		0.003		0.002		0.024
																		742.5		0.001		0.003		0.002		0.024
																		743		0.001		0.003		0.003		0.024
																		743.5		0.001		0.003		0.003		0.024
																		744		0.001		0.003		0.003		0.024
																		744.5		0.001		0.003		0.003		0.024
																		745		0.001		0.003		0.003		0.024
																		745.5		0.001		0.003		0.003		0.024
																		746		0.001		0.003		0.003		0.024
																		746.5		0.001		0.003		0.003		0.024
																		747		0.001		0.003		0.003		0.024
																		747.5		0.001		0.003		0.003		0.024
																		748		0.001		0.003		0.003		0.024
																		748.5		0.001		0.003		0.003		0.024
																		749		0.001		0.003		0.003		0.024
																		749.5		0.001		0.003		0.003		0.024
																		750		0.001		0.003		0.003		0.024
																		750.5		0.001		0.003		0.003		0.024
																		751		0.001		0.003		0.003		0.024
																		751.5		0.001		0.003		0.003		0.024
																		752		0.001		0.003		0.003		0.024
																		752.5		0.001		0.003		0.003		0.024
																		753		0.001		0.003		0.003		0.024
																		753.5		0.001		0.003		0.003		0.024
																		754		0.001		0.002		0.003		0.024
																		754.5		0.001		0.002		0.003		0.024
																		755		0.001		0.002		0.003		0.024
																		755.5		0.001		0.002		0.003		0.024
																		756		0.001		0.002		0.003		0.024
																		756.5		0.001		0.002		0.003		0.024
																		757		0.001		0.002		0.003		0.023
																		757.5		0.001		0.002		0.003		0.023
																		758		0.001		0.002		0.003		0.023
																		758.5		0.001		0.002		0.003		0.023
																		759		0.001		0.002		0.003		0.023
																		759.5		0.001		0.002		0.003		0.023
																		760		0.001		0.002		0.003		0.023
																		760.5		0.001		0.002		0.003		0.023
																		761		0.001		0.002		0.003		0.023
																		761.5		0.001		0.002		0.003		0.023
																		762		0.001		0.002		0.003		0.023
																		762.5		0.001		0.002		0.003		0.023
																		763		0.001		0.002		0.003		0.023
																		763.5		0.001		0.002		0.003		0.023
																		764		0.001		0.002		0.003		0.023
																		764.5		0.001		0.002		0.003		0.023
																		765		0.001		0.002		0.003		0.023
																		765.5		0.001		0.002		0.003		0.023
																		766		0.001		0.002		0.003		0.023
																		766.5		0.001		0.002		0.003		0.023
																		767		0.001		0.002		0.003		0.023
																		767.5		0.001		0.002		0.003		0.023
																		768		0.001		0.002		0.003		0.023
																		768.5		0.001		0.002		0.003		0.023
																		769		0.001		0.002		0.003		0.023
																		769.5		0.001		0.002		0.003		0.023
																		770		0.001		0.002		0.003		0.023
																		770.5		0.001		0.002		0.003		0.023
																		771		0.001		0.002		0.003		0.023
																		771.5		0.001		0.002		0.003		0.023
																		772		0.001		0.002		0.003		0.023
																		772.5		0.001		0.002		0.003		0.023
																		773		0.001		0.002		0.003		0.023
																		773.5		0.001		0.002		0.003		0.023
																		774		0.001		0.002		0.003		0.023
																		774.5		0.001		0.002		0.003		0.023
																		775		0.001		0.002		0.003		0.023
																		775.5		0.001		0.002		0.003		0.023
																		776		0.001		0.002		0.003		0.023
																		776.5		0.001		0.002		0.003		0.023
																		777		0.001		0.002		0.003		0.023
																		777.5		0.001		0.002		0.003		0.023
																		778		0.001		0.002		0.003		0.023
																		778.5		0.001		0.002		0.003		0.023
																		779		0.001		0.002		0.003		0.023
																		779.5		0.001		0.002		0.003		0.022
																		780		0.001		0.002		0.003		0.022
																		780.5		0.001		0.002		0.003		0.022
																		781		0.001		0.002		0.003		0.022
																		781.5		0.001		0.002		0.003		0.022
																		782		0.001		0.002		0.003		0.022
																		782.5		0.001		0.002		0.003		0.022
																		783		0.001		0.002		0.003		0.022
																		783.5		0.001		0.002		0.003		0.022
																		784		0.001		0.002		0.003		0.022
																		784.5		0.001		0.002		0.003		0.022
																		785		0.001		0.002		0.003		0.022
																		785.5		0.001		0.002		0.003		0.022
																		786		0.001		0.002		0.003		0.022
																		786.5		0.001		0.002		0.003		0.022
																		787		0.001		0.002		0.003		0.022
																		787.5		0.001		0.003		0.003		0.022
																		788		0.001		0.003		0.003		0.022
																		788.5		0.001		0.003		0.003		0.022
																		789		0.001		0.003		0.003		0.022
																		789.5		0.001		0.003		0.003		0.022
																		790		0.001		0.003		0.003		0.022
																		790.5		0.001		0.003		0.003		0.022
																		791		0.001		0.003		0.003		0.022
																		791.5		0.001		0.003		0.003		0.022
																		792		0.001		0.003		0.003		0.022
																		792.5		0.001		0.003		0.003		0.022
																		793		0.001		0.003		0.003		0.022
																		793.5		0.001		0.003		0.003		0.022
																		794		0.001		0.003		0.003		0.022
																		794.5		0.001		0.003		0.003		0.022
																		795		0.001		0.003		0.003		0.022
																		795.5		0.001		0.003		0.002		0.022
																		796		0.001		0.003		0.002		0.022
																		796.5		0.001		0.002		0.002		0.022
																		797		0.001		0.002		0.002		0.022
																		797.5		0.001		0.002		0.002		0.022
																		798		0.001		0.002		0.002		0.022
																		798.5		0.001		0.002		0.002		0.022
																		799		0.001		0.002		0.002		0.022
																		799.5		0.001		0.002		0.002		0.022
																		800		0.001		0.002		0.002		0.022

## Sheet: S9
Suppl. Fig. 9c			Suppl. Fig. 9d
Time (s)	Ci (areaIsland / areaTe NW)		Time (s)	Ri / s-1
0	0.00949		0	0.01154
1	0.02103		1	0.01441
2	0.03831		2	0.01942
3	0.05986		3	0.02346
4	0.08522		4	0.03295
5	0.12575		5	0.04525
6	0.17572		6	0.05269
7	0.23113		7	0.05526
8	0.28624		8	0.05512

## Sheet: S16
Suppl. Fig. 16c			Suppl. Fig. 16d			Suppl. Fig. 16e							Suppl. Fig. 16f
Energy (keV)	Counts		Binding Energy (eV)	Intensity		Te:Pb=1.6		Te:Pb=6.4		Te:Pb=3.2			Te		PbTe		Te/PbTe
1	40		700	176802		Wavelength (nm)	Absorbance	Wavelength (nm)	Absorbance	Wavelength (nm)	Absorbance		Raman shift (cm-1)	Intensity	Raman shift (cm-1)	Intensity	Raman shift (cm-1)	Intensity
1.02	30		699	177792		200	0.69912	200	0.44713	200	0.49647		79.7991	1812	79.7991	1186	79.7991	468
1.04	22		698	178727		200.1	0.68142	200.1	0.44411	200.1	0.48706		81.77	1917	81.77	1203	81.77	499
1.06	15		697	175712		200.2	0.67257	200.2	0.44411	200.2	0.48		83.7404	1872	83.7404	1266	83.7404	607
1.08	17		696	175341		200.3	0.70796	200.3	0.44411	200.3	0.48706		85.7127	1888	85.7127	1314	85.7127	690
1.1	15		695	180285		200.4	0.76991	200.4	0.45921	200.4	0.48235		87.6823	1889	87.6823	1360	87.6823	758
1.12	12		694	178815		200.5	0.81416	200.5	0.45619	200.5	0.48706		89.6515	2003	89.6515	1361	89.6515	903
1.14	15		693	179421		200.6	0.78761	200.6	0.45921	200.6	0.48235		91.6203	1988	91.6203	1434	91.6203	961
1.16	20		692	182136		200.7	0.76991	200.7	0.46828	200.7	0.48471		93.591	2133	93.591	1586	93.591	916
1.18	16		691	182617		200.8	0.76106	200.8	0.46828	200.8	0.49412		95.559	2174	95.559	1714	95.559	894
1.2	13		690	191889		200.9	0.75221	200.9	0.47432	200.9	0.49647		97.5266	2339	97.5266	1764	97.5266	873
1.22	14		689	200503		201	0.73451	201	0.47734	201	0.50118		99.4938	2548	99.4938	1936	99.4938	867
1.24	13		688	192924		201.1	0.75221	201.1	0.48943	201.1	0.50824		101.463	2850	101.463	2064	101.463	851
1.26	14		687	181662		201.2	0.76991	201.2	0.49547	201.2	0.53412		103.429	2917	103.429	2192	103.429	923
1.28	15		686	178750		201.3	0.76106	201.3	0.49547	201.3	0.54118		105.395	2882	105.395	2327	105.395	1018
1.3	13		685	182461		201.4	0.75221	201.4	0.51964	201.4	0.54353		107.361	2646	107.361	2188	107.361	1212
1.32	12		684	182106		201.5	0.69027	201.5	0.5136	201.5	0.55529		109.326	2680	109.326	2349	109.326	1419
1.34	8		683	182132		201.6	0.67257	201.6	0.52266	201.6	0.55765		111.293	2977	111.293	2586	111.293	1997
1.36	10		682	183734		201.7	0.71681	201.7	0.53776	201.7	0.57176		113.258	3556	113.258	3118	113.258	2878
1.38	13		681	180560		201.8	0.73451	201.8	0.52568	201.8	0.58118		115.222	4410	115.222	4116	115.222	4109
1.4	12		680	177957		201.9	0.76106	201.9	0.53172	201.9	0.57647		117.185	5986	117.185	5685	117.185	5462
1.42	12		679	180285		202	0.76991	202	0.53172	202	0.59294		119.148	8463	119.148	7767	119.148	6504
1.44	15		678	180408		202.1	0.78761	202.1	0.54079	202.1	0.59059		121.111	12199	121.111	9953	121.111	6698
1.46	10		677	182899		202.2	0.79646	202.2	0.52568	202.2	0.6		123.076	16478	123.076	10833	123.076	6269
1.48	16		676	181139		202.3	0.81416	202.3	0.54381	202.3	0.6		125.038	18398	125.038	9985	125.038	5247
1.5	19		675	182640		202.4	0.84071	202.4	0.54381	202.4	0.60706		126.999	16939	126.999	8465	126.999	4333
1.52	16		674	181574		202.5	0.83186	202.5	0.51662	202.5	0.59765		128.961	14186	128.961	6648	128.961	3491
1.54	15		673	183746		202.6	0.84956	202.6	0.53776	202.6	0.60471		130.921	11333	130.921	5388	130.921	2817
1.56	14		672	185307		202.7	0.87611	202.7	0.54381	202.7	0.60235		132.882	8796	132.882	4258	132.882	2365
1.58	10		671	184206		202.8	0.87611	202.8	0.54079	202.8	0.59529		134.842	6923	134.842	3495	134.842	2141
1.6	11		670	185255		202.9	0.92035	202.9	0.55589	202.9	0.59529		136.804	5765	136.804	3172	136.804	2378
1.62	23		669	185797		203	0.88496	203	0.54683	203	0.59059		138.763	5237	138.763	3258	138.763	2842
1.64	24		668	186206		203.1	0.85841	203.1	0.53474	203.1	0.57176		140.722	5228	140.722	3490	140.722	2945
1.66	30		667	186012		203.2	0.88496	203.2	0.54381	203.2	0.57412		142.68	5089	142.68	3262	142.68	2303
1.68	45		666	186416		203.3	0.85841	203.3	0.54079	203.3	0.57176		144.638	4432	144.638	2657	144.638	1630
1.7	59		665	186499		203.4	0.89381	203.4	0.54079	203.4	0.57647		146.596	3782	146.596	2078	146.596	1173
1.72	67		664	187213		203.5	0.90265	203.5	0.55589	203.5	0.56706		148.553	3193	148.553	1691	148.553	892
1.74	56		663	184318		203.6	0.9115	203.6	0.57704	203.6	0.57882		150.51	2754	150.51	1507	150.51	792
1.76	55		662	185935		203.7	0.93805	203.7	0.56193	203.7	0.57882		152.466	2483	152.466	1399	152.466	699
1.78	53		661	186506		203.8	0.9115	203.8	0.54985	203.8	0.58118		154.422	2261	154.422	1235	154.422	607
1.8	48		660	185798		203.9	0.90265	203.9	0.54079	203.9	0.59059		156.378	2131	156.378	1134	156.378	525
1.82	43		659	186410		204	0.85841	204	0.54079	204	0.59765		158.333	2049	158.333	1126	158.333	494
1.84	34		658	184699		204.1	0.87611	204.1	0.55589	204.1	0.61176		160.288	1983	160.288	1056	160.288	478
1.86	29		657	183596		204.2	0.87611	204.2	0.56495	204.2	0.61647		162.243	1880	162.243	1030	162.243	348
1.88	30		656	184173		204.3	0.84956	204.3	0.56495	204.3	0.63059		164.197	1824	164.197	1009	164.197	372
1.9	27		655	182716		204.4	0.86726	204.4	0.59215	204.4	0.63294		166.15	1706	166.15	944	166.15	299
1.92	20		654	183409		204.5	0.83186	204.5	0.571	204.5	0.61647		168.104	1688	168.104	889	168.104	229
1.94	14		653	185627		204.6	0.84071	204.6	0.56798	204.6	0.62588		170.056	1655	170.056	879	170.056	214
1.96	11		652	185750		204.7	0.85841	204.7	0.57402	204.7	0.62824		172.009	1606	172.009	828	172.009	206
1.98	9		651	183773		204.8	0.81416	204.8	0.571	204.8	0.62824		173.961	1540	173.961	835	173.961	161
2	9		650	183881		204.9	0.82301	204.9	0.58308	204.9	0.62353		175.913	1524	175.913	795	175.913	189
2.02	12		649	185266		205	0.84071	205	0.58006	205	0.62118		177.864	1504	177.864	752	177.864	114
2.04	13		648	187366		205.1	0.84956	205.1	0.57402	205.1	0.61882		179.815	1511	179.815	772	179.815	166
2.06	11		647	190336		205.2	0.85841	205.2	0.571	205.2	0.63294		181.765	1448	181.765	735	181.765	96
2.08	9		646	195178		205.3	0.90265	205.3	0.57704	205.3	0.63529		183.715	1383	183.715	692	183.715	63
2.1	10		645	199396		205.4	0.9115	205.4	0.56193	205.4	0.61882		185.665	1362	185.665	652	185.665	115
2.12	12		644	203400		205.5	0.9115	205.5	0.56193	205.5	0.61412		187.615	1337	187.615	642	187.615	24
2.14	14		643	200537		205.6	0.92035	205.6	0.58006	205.6	0.61412		189.563	1350	189.563	597	189.563	17
2.16	14		642	194220		205.7	0.92035	205.7	0.58912	205.7	0.61882		191.512	1279	191.512	593	191.512	-21
2.18	14		641	191244		205.8	0.86726	205.8	0.571	205.8	0.61412		193.46	1283	193.46	575	193.46	34
2.2	15		640	189588		205.9	0.88496	205.9	0.56798	205.9	0.61882		195.408	1238	195.408	585	195.408	-12
2.22	16		639	186359		206	0.85841	206	0.5861	206	0.62353		197.355	1204	197.355	561	197.355	15
2.24	36		638	185431		206.1	0.84071	206.1	0.60725	206.1	0.62118		199.302	1210	199.302	549	199.302	-40
2.26	50		637	183463		206.2	0.84071	206.2	0.61027	206.2	0.62824		201.246	1196	201.246	487	201.246	-67
2.28	65		636	182354		206.3	0.78761	206.3	0.61027	206.3	0.6		203.193	1195	203.193	495	203.193	-44
2.3	75		635	183058		206.4	0.76991	206.4	0.61027	206.4	0.59529		205.138	1143	205.138	479	205.138	-102
2.32	93		634	182839		206.5	0.76106	206.5	0.62538	206.5	0.61176		207.084	1149	207.084	466	207.084	-59
2.34	113		633	184233		206.6	0.77876	206.6	0.6284	206.6	0.62588		209.029	1160	209.029	483	209.029	-41
2.36	122		632	183550		206.7	0.76106	206.7	0.63746	206.7	0.63294		210.973	1149	210.973	515	210.973	-127
2.38	117		631	183342		206.8	0.76991	206.8	0.63142	206.8	0.64		212.917	1103	212.917	500	212.917	-101
2.4	109		630	181136		206.9	0.76106	206.9	0.63142	206.9	0.63294		214.861	1148	214.861	482	214.861	-115
2.42	102		629	182738		207	0.75221	207	0.64955	207	0.63765		216.802	1166	216.802	508	216.802	-103
2.44	93		628	183833		207.1	0.75221	207.1	0.64955	207.1	0.64235		218.745	1135	218.745	493	218.745	-80
2.46	81		627	186077		207.2	0.75221	207.2	0.64955	207.2	0.65412		220.688	1221	220.688	501	220.688	-100
2.48	70		626	185106		207.3	0.74336	207.3	0.64653	207.3	0.65176		222.63	1194	222.63	509	222.63	-86
2.5	58		625	184994		207.4	0.82301	207.4	0.65861	207.4	0.67059		224.572	1209	224.572	511	224.572	-76
2.52	40		624	182838		207.5	0.81416	207.5	0.64955	207.5	0.66588		226.511	1227	226.511	479	226.511	-90
2.54	31		623	184210		207.6	0.78761	207.6	0.66163	207.6	0.64941		228.452	1198	228.452	486	228.452	-99
2.56	29		622	184385		207.7	0.75221	207.7	0.6435	207.7	0.64471		230.393	1182	230.393	474	230.393	-92
2.58	24		621	186077		207.8	0.76106	207.8	0.64048	207.8	0.64706		232.333	1152	232.333	446	232.333	-70
2.6	20		620	183619		207.9	0.74336	207.9	0.64653	207.9	0.64471		234.273	1121	234.273	485	234.273	-95
2.62	19		619	184678		208	0.78761	208	0.66465	208	0.65882		236.21	1104	236.21	439	236.21	-83
2.64	16		618	188435		208.1	0.78761	208.1	0.64653	208.1	0.65176		238.149	1091	238.149	442	238.149	-147
2.66	13		617	186260		208.2	0.82301	208.2	0.64955	208.2	0.64941		240.088	1114	240.088	442	240.088	-120
2.68	12		616	189185		208.3	0.83186	208.3	0.65559	208.3	0.64		242.026	1094	242.026	425	242.026	-78
2.7	13		615	188282		208.4	0.84956	208.4	0.66163	208.4	0.64471		243.962	1094	243.962	431	243.962	-144
2.72	11		614	187528		208.5	0.85841	208.5	0.67372	208.5	0.64471		245.9	1119	245.9	417	245.9	-87
2.74	16		613	188253		208.6	0.84956	208.6	0.69184	208.6	0.66824		247.837	1109	247.837	430	247.837	-97
2.76	13		612	190116		208.7	0.95575	208.7	0.70091	208.7	0.69176		249.773	1142	249.773	439	249.773	-74
2.78	10		611	191153		208.8	1	208.8	0.71601	208.8	0.70118		251.708	1090	251.708	439	251.708	-100
2.8	9		610	193092		208.9	0.99115	208.9	0.70393	208.9	0.69882		253.643	1147	253.643	473	253.643	-46
2.82	8		609	195697		209	0.95575	209	0.69789	209	0.69412		255.579	1160	255.579	500	255.579	-24
2.84	11		608	195192		209.1	0.9469	209.1	0.70091	209.1	0.69647		257.512	1197	257.512	499	257.512	-16
2.86	8		607	195598		209.2	0.93805	209.2	0.70393	209.2	0.69412		259.447	1229	259.447	545	259.447	24
2.88	8		606	194961		209.3	0.88496	209.3	0.70091	209.3	0.70118		261.381	1316	261.381	547	261.381	0
2.9	8		605	195217		209.4	0.90265	209.4	0.70091	209.4	0.71294		263.315	1365	263.315	587	263.315	-6
2.92	5		604	196173		209.5	0.88496	209.5	0.71601	209.5	0.71529		265.247	1411	265.247	616	265.247	24
2.94	8		603	197239		209.6	0.85841	209.6	0.70695	209.6	0.72235		267.18	1449	267.18	688	267.18	-29
2.96	9		602	197858		209.7	0.85841	209.7	0.70997	209.7	0.71765		269.113	1543	269.113	698	269.113	17
2.98	9		601	196932		209.8	0.76106	209.8	0.68882	209.8	0.70118		271.043	1525	271.043	648	271.043	4
3	7		600	196699		209.9	0.73451	209.9	0.6858	209.9	0.69176		272.975	1522	272.975	663	272.975	-14
3.02	8		599	197516		210	0.73451	210	0.69789	210	0.68471		274.904	1492	274.904	693	274.904	-12
3.04	9		598	197277		210.1	0.76106	210.1	0.71903	210.1	0.70588		276.836	1479	276.836	621	276.836	-55
3.06	7		597	195127		210.2	0.73451	210.2	0.70695	210.2	0.69412		278.766	1432	278.766	566	278.766	-102
3.08	6		596	193364		210.3	0.76106	210.3	0.72508	210.3	0.69882		280.695	1444	280.695	601	280.695	-81
3.1	10		595	187913		210.4	0.75221	210.4	0.71903	210.4	0.69647		282.625	1382	282.625	557	282.625	-56
3.12	10		594	188172		210.5	0.73451	210.5	0.72508	210.5	0.69882		284.555	1337	284.555	572	284.555	-53
3.14	12		593	186496		210.6	0.73451	210.6	0.72508	210.6	0.69412		286.482	1283	286.482	520	286.482	-130
3.16	8		592	178911		210.7	0.70796	210.7	0.72508	210.7	0.69412		288.411	1274	288.411	481	288.411	-140
3.18	9		591	178035		210.8	0.72566	210.8	0.73112	210.8	0.68941		290.337	1271	290.337	465	290.337	-138
3.2	8		590	175039		210.9	0.76106	210.9	0.73112	210.9	0.70588		292.265	1181	292.265	475	292.265	-124
3.22	5		589	176599		211	0.76106	211	0.73112	211	0.72		294.193	1200	294.193	483	294.193	-220
3.24	4		588	185891		211.1	0.78761	211.1	0.7432	211.1	0.73882		296.118	1120	296.118	418	296.118	-219
3.26	7		587	243070		211.2	0.76106	211.2	0.71903	211.2	0.72471		298.045	1156	298.045	425	298.045	-153
3.28	9		586	323216		211.3	0.81416	211.3	0.7281	211.3	0.74824		299.969	1131	299.969	416	299.969	-199
3.3	12		585	278470		211.4	0.80531	211.4	0.72508	211.4	0.74824		301.896	1097	301.896	389	301.896	-194
3.32	11		584	197860		211.5	0.80531	211.5	0.72508	211.5	0.74588		303.819	1051	303.819	410	303.819	-165
3.34	9		583	195787		211.6	0.80531	211.6	0.70695	211.6	0.73647		305.745	1051	305.745	405	305.745	-166
3.36	16		582	193664		211.7	0.84071	211.7	0.70695	211.7	0.74588		307.668	1065	307.668	423	307.668	-206
3.38	17		581	166055		211.8	0.83186	211.8	0.70695	211.8	0.72941		309.592	1006	309.592	446	309.592	-168
3.4	8		580	143230		211.9	0.77876	211.9	0.69486	211.9	0.73412		311.514	1055	311.514	393	311.514	-207
3.42	12		579	138252		212	0.73451	212	0.69486	212	0.71529		313.438	1005	313.438	359	313.438	-188
3.44	14		578	146679		212.1	0.73451	212.1	0.70393	212.1	0.71294		315.359	1033	315.359	374	315.359	-156
3.46	12		577	196068		212.2	0.73451	212.2	0.69789	212.2	0.70824		317.283	1012	317.283	336	317.283	-192
3.48	10		576	323219		212.3	0.73451	212.3	0.69789	212.3	0.70588		319.203	1013	319.203	372	319.203	-171
3.5	10		575	345350		212.4	0.71681	212.4	0.71299	212.4	0.69412		321.126	1003	321.126	364	321.126	-209
[truncated: 7,876 more rows]

## Sheet: S17
Fig. 17e				Suppl. Fig. 17f				Suppl. Fig. 17g
[truncated: 3,592 more rows]

[truncated: 27 more sheets: S18, S19, S20, S21, S23, S24, S25, S26, S27, S28, S29, S30, S31, S32, S33, S34, S35, S36, S37, S39 …]
